# Supplementary material for: catena-Poly[zinc-tris­(μ-dimethyl­carbamato-κ2 O:O′)-zinc-μ-(2-phenyl­benzimidazolido-κ2 N:N′]
Source: Acta Crystallogr Sect E Struct Rep Online. 2011 Dec 17;68(Pt 1):m59–60. doi: 10.1107/S1600536811053177 (PMC3254325; doi:10.1107/S1600536811053177)
Supplement: Supplementary file 1 [file e-68-00m59-sup1.cif]

##############################################################################
#                                                                            #
# This CIF contains the data in a paper accepted for publication in          #
# Acta Crystallographica Section E. It conforms to the requirements of       #
# Notes for Authors for Acta Crystallographica Section E, and has been       #
# peer reviewed under the auspices of the IUCr Commission on Journals.       #
#                                                                            #
# Full details of the Crystallographic Information File format               #
# are given in the paper "The Crystallographic Information File (CIF):       #
# a New Standard Archive File for Crystallography" by S. R. Hall, F. H.      #
# Allen and I. D. Brown [Acta Cryst. (1991), A47, 655-685].                  #
#                                                                            #
# The current version of the core CIF dictionary is obtainable from          #
# ftp://ftp.iucr.org/pub/cif_core.dic.                                       #
#                                                                            #
# Software is freely available for graphical display of the structure(s)     #
# in this CIF. For information consult the CIF software page                 #
# http://www.iucr.org/resources/cif/software.                                #
#                                                                            #
# This file may be used for bona fide research purposes within the           #
# scientific community so long as proper attribution is given to the journal # 
# article from which it was obtained.                                        #
#                                                                            #
##############################################################################
data_I
_audit_creation_method     SHELXL-97
_chemical_name_systematic
;
<i>catena</i>-Poly[zinc-tris(\m-dimethylcarbamato-\k^2^<i>O</i>:<i>O</i>')-
zinc-\m-(2-phenylbenzimidazolido-\k^2^<i>N</i>:<i>N</i>']
;
_chemical_name_common     ?
_chemical_formula_moiety     'C22 H27 N5 O6 Zn2'
_chemical_formula_sum     'C22 H27 N5 O6 Zn2'
_chemical_formula_iupac     '[Zn2 (C13 H9 N2) (C3 H6 N O2)3]'
_chemical_formula_weight     588.23
_chemical_melting_point     ?
_symmetry_cell_setting     trigonal
_symmetry_space_group_name_H-M     'P 31 2 1'
_symmetry_space_group_name_Hall     'P 31 2"'
loop_
    _symmetry_equiv_pos_as_xyz
    'x, y, z'
    '-y, x-y, z+1/3'
    '-x+y, -x, z+2/3'
    'y, x, -z'
    'x-y, -y, -z+2/3'
    '-x, -x+y, -z+1/3'
_cell_length_a     9.0521(13)
_cell_length_b     9.0521(13)
_cell_length_c     52.470(11)
_cell_angle_alpha     90.00
_cell_angle_beta     90.00
_cell_angle_gamma     120.00
_cell_volume     3723.4(11)
_cell_formula_units_Z     6
_cell_measurement_reflns_used     200
_cell_measurement_theta_min     1
_cell_measurement_theta_max     24.99
_cell_measurement_temperature     188(2)
_exptl_crystal_description     'Prism'
_exptl_crystal_colour     'colourless'
_exptl_crystal_size_max     0.20
_exptl_crystal_size_mid     0.19
_exptl_crystal_size_min     0.15
_exptl_crystal_density_diffrn     1.574
_exptl_crystal_density_meas     ?
_exptl_crystal_density_method     'not measured'
_exptl_crystal_F_000     1812
_exptl_absorpt_coefficient_mu     1.979
_exptl_absorpt_correction_type     numerical
_exptl_absorpt_process_details     '(SADABS; Sheldrick, 1996)'
_exptl_absorpt_correction_T_min     0.681
_exptl_absorpt_correction_T_max     0.742
_exptl_special_details     ?
_diffrn_ambient_temperature     188(2)
_diffrn_radiation_type     MoK\a
_diffrn_radiation_wavelength     0.71073
_diffrn_radiation_source     'fine-focus sealed tube'
_diffrn_radiation_monochromator     graphite
_diffrn_measurement_device_type     'Bruker APEX CCD'
_diffrn_measurement_method     '\f and \w scans'
_diffrn_detector_area_resol_mean     ?
_diffrn_reflns_number     26966
_diffrn_reflns_av_R_equivalents     0.0436
_diffrn_reflns_av_sigmaI/netI     0.0331
_diffrn_reflns_theta_min     2.33
_diffrn_reflns_theta_max     24.99
_diffrn_reflns_theta_full     24.99
_diffrn_measured_fraction_theta_max     0.999
_diffrn_measured_fraction_theta_full     0.999
_diffrn_reflns_limit_h_min     -10
_diffrn_reflns_limit_h_max     10
_diffrn_reflns_limit_k_min     -10
_diffrn_reflns_limit_k_max     10
_diffrn_reflns_limit_l_min     -62
_diffrn_reflns_limit_l_max     62
_diffrn_standards_number     0
_diffrn_standards_interval_count     .
_diffrn_standards_interval_time     .
_diffrn_standards_decay_%     ?
_refine_special_details
;
Refinement of <i>F</i>^2^ against ALL reflections. The weighted <i>R</i>-factor
<i>wR</i> and goodness of fit <i>S</i> are based on <i>F</i>^2^, conventional
<i>R</i>-factors <i>R</i> are based on <i>F</i>, with <i>F</i> set to zero for
negative <i>F</i>^2^. The threshold expression of <i>F</i>^2^ >
\s(<i>F</i>^2^) is used only for calculating <i>R</i>-factors(gt) <i>etc</i>.
and is not relevant to the choice of reflections for refinement.
<i>R</i>-factors based on <i>F</i>^2^ are statistically about twice as large
as those based on <i>F</i>, and <i>R</i>- factors based on ALL data will be
even larger.
;
_reflns_number_total     4386
_reflns_number_gt     4132
_reflns_threshold_expression     I>2sigma(I)
_refine_ls_structure_factor_coef     Fsqd
_refine_ls_matrix_type     full
_refine_ls_R_factor_all     0.0318
_refine_ls_R_factor_gt     0.0287
_refine_ls_wR_factor_gt     0.0575
_refine_ls_wR_factor_ref     0.0586
_refine_ls_goodness_of_fit_ref     1.094
_refine_ls_restrained_S_all     1.094
_refine_ls_number_reflns     4386
_refine_ls_number_parameters     333
_refine_ls_number_restraints     0
_refine_ls_hydrogen_treatment     constr
_refine_ls_weighting_scheme     calc
_refine_ls_weighting_details
         'calc w=1/[\s^2^(Fo^2^)+(0.0139P)^2^+2.9151P] where P=(Fo^2^+2Fc^2^)/3'
_atom_sites_solution_hydrogens     geom
_atom_sites_solution_primary     direct
_atom_sites_solution_secondary     difmap
_refine_ls_shift/su_max     0.001
_refine_ls_shift/su_mean     0.000
_refine_diff_density_max     0.246
_refine_diff_density_min     -0.239
_refine_ls_extinction_method     none
_refine_ls_extinction_coef     ?
_refine_ls_abs_structure_details     'Flack (1983), 1754 Friedel pairs'
_refine_ls_abs_structure_Flack     0.011(12)
loop_
    _atom_type_symbol
    _atom_type_description
    _atom_type_scat_dispersion_real
    _atom_type_scat_dispersion_imag
    _atom_type_scat_source
    'C' 'C' 0.0033 0.0016
                         'International Tables Vol C Tables 4.2.6.8 and 6.1.1.4'
    'H' 'H' 0.0000 0.0000
                         'International Tables Vol C Tables 4.2.6.8 and 6.1.1.4'
    'N' 'N' 0.0061 0.0033
                         'International Tables Vol C Tables 4.2.6.8 and 6.1.1.4'
    'O' 'O' 0.0106 0.0060
                         'International Tables Vol C Tables 4.2.6.8 and 6.1.1.4'
    'Zn' 'Zn' 0.2839 1.4301
                         'International Tables Vol C Tables 4.2.6.8 and 6.1.1.4'
_computing_data_collection     'SMART (Bruker, 2007)'
_computing_cell_refinement     'SAINT (Bruker, 2007)'
_computing_data_reduction     'SAINT (Bruker, 2007)'
_computing_structure_solution     'SHELXTL (Sheldrick, 2008)'
_computing_structure_refinement     'SHELXTL (Sheldrick, 2008)'
_computing_molecular_graphics
  '<i>XSHELL</i> (Bruker, 2007) and <i>Mercury</i> (Macrae <i>et al.</i>, 2008)'
_computing_publication_material     'SHELXTL (Sheldrick, 2008)'
loop_
    _atom_site_type_symbol
    _atom_site_label
    _atom_site_fract_x
    _atom_site_fract_y
    _atom_site_fract_z
    _atom_site_U_iso_or_equiv
    _atom_site_adp_type
    _atom_site_calc_flag
    _atom_site_refinement_flags
    _atom_site_occupancy
    _atom_site_symmetry_multiplicity
    _atom_site_disorder_assembly
    _atom_site_disorder_group
    Zn Zn1 0.61691(5) 0.56462(5) 0.031021(7) 0.02259(10) Uani d . 1 1 . .
    Zn Zn2 0.88114(5) 0.62957(5) 0.139747(7) 0.02319(10) Uani d . 1 1 . .
    O O1 0.5750(3) 0.3622(3) 0.01178(4) 0.0358(6) Uani d . 1 1 . .
    O O2 0.8274(3) 0.7528(3) 0.01830(4) 0.0354(6) Uani d . 1 1 . .
    O O3 0.5961(3) 0.4199(3) -0.03014(4) 0.0338(6) Uani d . 1 1 . .
    O O4 0.7517(3) 0.4560(3) 0.16515(4) 0.0436(7) Uani d . 1 1 . .
    O O5 0.9058(3) 0.5436(3) 0.20106(4) 0.0392(7) Uani d . 1 1 . .
    O O6 0.8978(4) 0.8375(3) 0.15205(5) 0.0457(8) Uani d . 1 1 . .
    N N1 0.6497(3) 0.5170(3) 0.06693(4) 0.0211(6) Uani d . 1 1 . .
    N N2 0.7528(3) 0.5425(3) 0.10704(5) 0.0213(6) Uani d . 1 1 . .
    N N3 0.5940(4) 0.1848(4) -0.01588(5) 0.0345(8) Uani d . 1 1 . .
    N N4 1.0043(5) 1.0043(5) 0.0000 0.0365(11) Uani d S 1 2 . .
    N N5 0.6591(4) 0.2963(4) 0.20013(5) 0.0329(7) Uani d . 1 1 . .
    N N6 1.0000 1.1032(5) 0.1667 0.0411(12) Uani d S 1 2 . .
    C C1 0.7521(5) 0.8882(5) 0.07206(7) 0.0370(9) Uani d . 1 1 . .
    H H1 0.6428 0.8215 0.0655 0.042(11) Uiso calc R 1 1 . .
    C C2 0.8316(6) 1.0654(5) 0.07046(8) 0.0474(11) Uani d . 1 1 . .
    H H2 0.7766 1.1172 0.0627 0.042(10) Uiso calc R 1 1 . .
    C C3 0.9932(6) 1.1629(5) 0.08049(9) 0.0562(12) Uani d . 1 1 . .
    H H3 1.0462 1.2813 0.0798 0.051(11) Uiso calc R 1 1 . .
    C C4 1.0773(6) 1.0865(5) 0.09152(7) 0.0464(11) Uani d . 1 1 . .
    H H4 1.1870 1.1536 0.0979 0.053(13) Uiso calc R 1 1 . .
    C C5 0.9985(5) 0.9104(5) 0.09305(6) 0.0338(9) Uani d . 1 1 . .
    H H5 1.0550 0.8595 0.1005 0.029(10) Uiso calc R 1 1 . .
    C C6 0.8346(5) 0.8100(4) 0.08340(6) 0.0252(7) Uani d . 1 1 . .
    C C7 0.7473(4) 0.6227(4) 0.08569(6) 0.0220(7) Uani d . 1 1 . .
    C C8 0.6498(4) 0.3696(4) 0.10177(6) 0.0229(7) Uani d . 1 1 . .
    C C9 0.6048(5) 0.2254(5) 0.11655(6) 0.0317(8) Uani d . 1 1 . .
    H H9 0.6466 0.2351 0.1330 0.055(12) Uiso calc R 1 1 . .
    C C10 0.4971(5) 0.0683(5) 0.10609(7) 0.0403(10) Uani d . 1 1 . .
    H H10 0.4649 -0.0295 0.1157 0.041(11) Uiso calc R 1 1 . .
    C C11 0.4348(5) 0.0531(5) 0.08119(7) 0.0391(9) Uani d . 1 1 . .
    H H11 0.3630 -0.0549 0.0745 0.030(9) Uiso calc R 1 1 . .
    C C12 0.4772(5) 0.1935(4) 0.06647(7) 0.0320(9) Uani d . 1 1 . .
    H H12 0.4346 0.1824 0.0500 0.030(9) Uiso calc R 1 1 . .
    C C13 0.5861(4) 0.3535(4) 0.07689(6) 0.0240(7) Uani d . 1 1 . .
    C C14 0.8556(5) 0.8556(5) 0.0000 0.0238(11) Uani d S 1 2 . .
    C C15 1.1260(5) 1.0518(6) 0.02054(7) 0.0562(13) Uani d . 1 1 . .
    H H15A 1.0726 0.9779 0.0349 0.084 Uiso calc R 1 1 . .
    H H15B 1.1649 1.1677 0.0254 0.084 Uiso calc R 1 1 . .
    H H15C 1.2213 1.0412 0.0150 0.084 Uiso calc R 1 1 . .
    C C16 0.5881(4) 0.3284(4) -0.01132(6) 0.0274(8) Uani d . 1 1 . .
    C C17 0.5966(6) 0.1272(6) -0.04163(7) 0.0547(13) Uani d . 1 1 . .
    H H17A 0.5995 0.2086 -0.0536 0.082 Uiso calc R 1 1 . .
    H H17B 0.4961 0.0186 -0.0444 0.082 Uiso calc R 1 1 . .
    H H17C 0.6960 0.1162 -0.0438 0.082 Uiso calc R 1 1 . .
    C C18 0.5903(7) 0.0760(6) 0.00490(8) 0.0587(13) Uani d . 1 1 . .
    H H18A 0.6551 0.1457 0.0190 0.088 Uiso calc R 1 1 . .
    H H18B 0.6388 0.0086 -0.0008 0.088 Uiso calc R 1 1 . .
    H H18C 0.4744 0.0021 0.0101 0.088 Uiso calc R 1 1 . .
    C C19 0.7772(4) 0.4385(4) 0.18828(6) 0.0234(7) Uani d . 1 1 . .
    C C20 0.5019(5) 0.1739(6) 0.18801(8) 0.0565(13) Uani d . 1 1 . .
    H H20A 0.4878 0.2209 0.1724 0.085 Uiso calc R 1 1 . .
    H H20B 0.4078 0.1475 0.1992 0.085 Uiso calc R 1 1 . .
    H H20C 0.5053 0.0717 0.1844 0.085 Uiso calc R 1 1 . .
    C C21 0.6793(6) 0.2625(6) 0.22652(8) 0.0561(12) Uani d . 1 1 . .
    H H21A 0.7903 0.3467 0.2324 0.084 Uiso calc R 1 1 . .
    H H21B 0.6671 0.1512 0.2279 0.084 Uiso calc R 1 1 . .
    H H21C 0.5936 0.2672 0.2367 0.084 Uiso calc R 1 1 . .
    C C22 1.0000 0.9526(5) 0.1667 0.0290(12) Uani d S 1 2 . .
    C C23 0.8890(7) 1.1336(6) 0.15050(9) 0.0641(14) Uani d . 1 1 . .
    H H23A 0.8378 1.0447 0.1380 0.096 Uiso calc R 1 1 . .
    H H23B 0.9541 1.2417 0.1421 0.096 Uiso calc R 1 1 . .
    H H23C 0.8013 1.1346 0.1607 0.096 Uiso calc R 1 1 . .
loop_
    _atom_site_aniso_label
    _atom_site_aniso_U_11
    _atom_site_aniso_U_22
    _atom_site_aniso_U_33
    _atom_site_aniso_U_12
    _atom_site_aniso_U_13
    _atom_site_aniso_U_23
    Zn1 0.0257(2) 0.0255(2) 0.01562(18) 0.01208(19) -0.00268(16) 0.00245(17)
    Zn2 0.0258(2) 0.0255(2) 0.01727(18) 0.01204(18) -0.00601(17) -0.00255(17)
    O1 0.0619(18) 0.0346(15) 0.0162(12) 0.0280(14) -0.0006(12) -0.0010(11)
    O2 0.0279(14) 0.0389(16) 0.0295(13) 0.0093(13) 0.0012(11) 0.0153(12)
    O3 0.0531(18) 0.0337(14) 0.0236(13) 0.0285(13) 0.0013(12) 0.0060(11)
    O4 0.0392(16) 0.0460(17) 0.0177(13) 0.0003(13) -0.0042(11) 0.0034(12)
    O5 0.0289(14) 0.0438(17) 0.0234(13) 0.0020(13) -0.0076(11) 0.0032(12)
    O6 0.065(2) 0.0420(17) 0.0432(16) 0.0371(16) -0.0322(15) -0.0236(13)
    N1 0.0237(15) 0.0214(15) 0.0150(12) 0.0089(12) -0.0049(11) 0.0008(11)
    N2 0.0255(15) 0.0233(16) 0.0140(13) 0.0114(13) -0.0020(11) 0.0008(11)
    N3 0.053(2) 0.0324(18) 0.0274(16) 0.0284(17) -0.0003(14) 0.0015(14)
    N4 0.0324(18) 0.0324(18) 0.027(2) 0.003(2) -0.0074(11) 0.0074(11)
    N5 0.0287(18) 0.0302(18) 0.0310(17) 0.0083(15) 0.0013(13) 0.0035(14)
    N6 0.048(3) 0.0290(18) 0.053(3) 0.0238(15) -0.019(2) -0.0094(12)
    C1 0.038(2) 0.034(2) 0.039(2) 0.0182(19) -0.0060(19) 0.0007(18)
    C2 0.056(3) 0.033(2) 0.056(3) 0.024(2) -0.008(2) 0.005(2)
    C3 0.069(3) 0.018(2) 0.073(3) 0.015(2) -0.009(3) 0.001(2)
    C4 0.047(3) 0.032(2) 0.042(2) 0.006(2) -0.011(2) -0.003(2)
    C5 0.036(2) 0.031(2) 0.0310(19) 0.0140(19) -0.0028(17) 0.0045(17)
    C6 0.032(2) 0.0218(18) 0.0216(16) 0.0135(16) -0.0013(15) -0.0028(15)
    C7 0.0218(17) 0.0267(19) 0.0179(15) 0.0124(16) -0.0007(13) -0.0016(15)
    C8 0.0258(18) 0.0242(19) 0.0212(17) 0.0143(16) -0.0003(14) 0.0013(14)
    C9 0.043(2) 0.033(2) 0.0199(17) 0.0193(19) -0.0058(16) 0.0012(16)
    C10 0.058(3) 0.026(2) 0.031(2) 0.017(2) 0.0017(18) 0.0065(17)
    C11 0.042(2) 0.027(2) 0.037(2) 0.0088(19) -0.005(2) -0.0027(18)
    C12 0.035(2) 0.025(2) 0.0264(19) 0.0077(17) -0.0073(16) -0.0012(15)
    C13 0.0241(18) 0.0249(19) 0.0170(16) 0.0077(16) -0.0013(14) 0.0007(14)
    C14 0.026(2) 0.026(2) 0.023(2) 0.015(2) 0.0012(10) -0.0012(10)
    C15 0.034(3) 0.065(3) 0.039(2) 0.001(2) -0.012(2) 0.006(2)
    C16 0.025(2) 0.026(2) 0.0276(19) 0.0097(17) 0.0011(15) 0.0037(15)
    C17 0.089(4) 0.061(3) 0.031(2) 0.051(3) -0.005(2) -0.011(2)
    C18 0.101(4) 0.050(3) 0.046(3) 0.054(3) 0.015(3) 0.013(2)
    C19 0.0269(19) 0.0233(18) 0.0231(18) 0.0150(17) 0.0023(15) 0.0000(15)
    C20 0.041(3) 0.044(3) 0.049(3) -0.006(2) 0.006(2) 0.000(2)
    C21 0.054(3) 0.066(3) 0.047(3) 0.029(3) 0.008(2) 0.028(2)
    C22 0.025(3) 0.022(2) 0.040(3) 0.0127(14) -0.002(2) -0.0010(12)
    C23 0.098(4) 0.066(3) 0.060(3) 0.065(3) -0.026(3) -0.016(3)
_geom_special_details
;
All e.s.d.'s (except the e.s.d. in the dihedral angle between two l.s. planes)
are estimated using the full covariance matrix. The cell e.s.d.'s are taken
into account individually in the estimation of e.s.d.'s in distances, angles
and torsion angles; correlations between e.s.d.'s in cell parameters are only
used when they are defined by crystal symmetry. An approximate (isotropic)
treatment of cell e.s.d.'s is used for estimating e.s.d.'s involving l.s.
planes.
;
loop_
    _geom_bond_atom_site_label_1
    _geom_bond_atom_site_label_2
    _geom_bond_site_symmetry_2
    _geom_bond_distance
    _geom_bond_publ_flag
    Zn1 O2 . 1.932(2) ?
    Zn1 O3 4 1.942(2) ?
    Zn1 O1 . 1.956(2) ?
    Zn1 N1 . 1.988(2) ?
    Zn2 O6 . 1.923(3) ?
    Zn2 O5 6_765 1.933(2) ?
    Zn2 O4 . 1.944(2) ?
    Zn2 N2 . 2.000(3) ?
    O1 C16 . 1.270(4) ?
    O2 C14 . 1.271(3) ?
    O3 C16 . 1.267(4) ?
    O3 Zn1 4 1.942(2) ?
    O4 C19 . 1.260(4) ?
    O5 C19 . 1.266(4) ?
    O5 Zn2 6_765 1.933(2) ?
    O6 C22 . 1.251(3) ?
    N1 C7 . 1.349(4) ?
    N1 C13 . 1.394(4) ?
    N2 C7 . 1.349(4) ?
    N2 C8 . 1.391(4) ?
    N3 C16 . 1.349(4) ?
    N3 C17 . 1.452(4) ?
    N3 C18 . 1.458(5) ?
    N4 C14 . 1.346(6) ?
    N4 C15 4 1.444(4) ?
    N4 C15 . 1.445(4) ?
    N5 C19 . 1.346(4) ?
    N5 C20 . 1.443(5) ?
    N5 C21 . 1.450(5) ?
    N6 C22 . 1.363(6) ?
    N6 C23 6_765 1.442(5) ?
    N6 C23 . 1.442(5) ?
    C1 C6 . 1.393(5) ?
    C1 C2 . 1.394(5) ?
    C1 H1 . 0.9300 ?
    C2 C3 . 1.380(6) ?
    C2 H2 . 0.9300 ?
    C3 C4 . 1.386(6) ?
    C3 H3 . 0.9300 ?
    C4 C5 . 1.385(5) ?
    C4 H4 . 0.9300 ?
    C5 C6 . 1.391(5) ?
    C5 H5 . 0.9300 ?
    C6 C7 . 1.474(4) ?
    C8 C9 . 1.393(5) ?
    C8 C13 . 1.405(4) ?
    C9 C10 . 1.374(5) ?
    C9 H9 . 0.9300 ?
    C10 C11 . 1.402(5) ?
    C10 H10 . 0.9300 ?
    C11 C12 . 1.368(5) ?
    C11 H11 . 0.9300 ?
    C12 C13 . 1.393(5) ?
    C12 H12 . 0.9300 ?
    C14 O2 4 1.271(3) ?
    C15 H15A . 0.9600 ?
    C15 H15B . 0.9600 ?
    C15 H15C . 0.9600 ?
    C17 H17A . 0.9600 ?
    C17 H17B . 0.9600 ?
    C17 H17C . 0.9600 ?
    C18 H18A . 0.9600 ?
    C18 H18B . 0.9600 ?
    C18 H18C . 0.9600 ?
    C20 H20A . 0.9600 ?
    C20 H20B . 0.9600 ?
    C20 H20C . 0.9600 ?
    C21 H21A . 0.9600 ?
    C21 H21B . 0.9600 ?
    C21 H21C . 0.9600 ?
    C22 O6 6_765 1.251(3) ?
    C23 H23A . 0.9600 ?
    C23 H23B . 0.9600 ?
    C23 H23C . 0.9600 ?
loop_
    _geom_angle_atom_site_label_1
    _geom_angle_atom_site_label_2
    _geom_angle_atom_site_label_3
    _geom_angle_site_symmetry_1
    _geom_angle_site_symmetry_3
    _geom_angle
    _geom_angle_publ_flag
    O2 Zn1 O3 . 4 115.83(11) ?
    O2 Zn1 O1 . . 106.95(11) ?
    O3 Zn1 O1 4 . 111.27(11) ?
    O2 Zn1 N1 . . 109.29(10) ?
    O3 Zn1 N1 4 . 107.59(10) ?
    O1 Zn1 N1 . . 105.43(10) ?
    O6 Zn2 O5 . 6_765 116.22(13) ?
    O6 Zn2 O4 . . 106.34(12) ?
    O5 Zn2 O4 6_765 . 110.93(12) ?
    O6 Zn2 N2 . . 114.79(11) ?
    O5 Zn2 N2 6_765 . 102.32(10) ?
    O4 Zn2 N2 . . 105.86(11) ?
    C16 O1 Zn1 . . 136.1(2) ?
    C14 O2 Zn1 . . 130.9(2) ?
    C16 O3 Zn1 . 4 129.2(2) ?
    C19 O4 Zn2 . . 133.4(2) ?
    C19 O5 Zn2 . 6_765 135.6(2) ?
    C22 O6 Zn2 . . 133.2(3) ?
    C7 N1 C13 . . 104.8(2) ?
    C7 N1 Zn1 . . 130.8(2) ?
    C13 N1 Zn1 . . 123.9(2) ?
    C7 N2 C8 . . 104.8(3) ?
    C7 N2 Zn2 . . 132.1(2) ?
    C8 N2 Zn2 . . 123.0(2) ?
    C16 N3 C17 . . 121.8(3) ?
    C16 N3 C18 . . 121.3(3) ?
    C17 N3 C18 . . 116.9(3) ?
    C14 N4 C15 . 4 122.0(2) ?
    C14 N4 C15 . . 122.0(2) ?
    C15 N4 C15 4 . 116.0(5) ?
    C19 N5 C20 . . 122.6(3) ?
    C19 N5 C21 . . 121.3(3) ?
    C20 N5 C21 . . 116.0(3) ?
    C22 N6 C23 . 6_765 122.6(2) ?
    C22 N6 C23 . . 122.6(2) ?
    C23 N6 C23 6_765 . 114.8(5) ?
    C6 C1 C2 . . 120.7(4) ?
    C6 C1 H1 . . 119.6 ?
    C2 C1 H1 . . 119.6 ?
    C3 C2 C1 . . 119.0(4) ?
    C3 C2 H2 . . 120.5 ?
    C1 C2 H2 . . 120.5 ?
    C2 C3 C4 . . 120.7(4) ?
    C2 C3 H3 . . 119.6 ?
    C4 C3 H3 . . 119.6 ?
    C5 C4 C3 . . 120.2(4) ?
    C5 C4 H4 . . 119.9 ?
    C3 C4 H4 . . 119.9 ?
    C4 C5 C6 . . 119.9(4) ?
    C4 C5 H5 . . 120.0 ?
    C6 C5 H5 . . 120.0 ?
    C5 C6 C1 . . 119.4(3) ?
    C5 C6 C7 . . 120.3(3) ?
    C1 C6 C7 . . 120.3(3) ?
    N1 C7 N2 . . 114.3(3) ?
    N1 C7 C6 . . 122.7(3) ?
    N2 C7 C6 . . 122.9(3) ?
    N2 C8 C9 . . 131.4(3) ?
    N2 C8 C13 . . 108.1(3) ?
    C9 C8 C13 . . 120.5(3) ?
    C10 C9 C8 . . 118.1(3) ?
    C10 C9 H9 . . 121.0 ?
    C8 C9 H9 . . 121.0 ?
    C9 C10 C11 . . 121.1(3) ?
    C9 C10 H10 . . 119.4 ?
    C11 C10 H10 . . 119.4 ?
    C12 C11 C10 . . 121.5(4) ?
    C12 C11 H11 . . 119.2 ?
    C10 C11 H11 . . 119.2 ?
    C11 C12 C13 . . 117.9(3) ?
    C11 C12 H12 . . 121.0 ?
    C13 C12 H12 . . 121.0 ?
    C12 C13 N1 . . 131.2(3) ?
    C12 C13 C8 . . 120.9(3) ?
    N1 C13 C8 . . 107.9(3) ?
    O2 C14 O2 . 4 124.4(4) ?
    O2 C14 N4 . . 117.8(2) ?
    O2 C14 N4 4 . 117.8(2) ?
    N4 C15 H15A . . 109.5 ?
    N4 C15 H15B . . 109.5 ?
    H15A C15 H15B . . 109.5 ?
    N4 C15 H15C . . 109.5 ?
    H15A C15 H15C . . 109.5 ?
    H15B C15 H15C . . 109.5 ?
    O3 C16 O1 . . 124.6(3) ?
    O3 C16 N3 . . 118.3(3) ?
    O1 C16 N3 . . 117.1(3) ?
    N3 C17 H17A . . 109.5 ?
    N3 C17 H17B . . 109.5 ?
    H17A C17 H17B . . 109.5 ?
    N3 C17 H17C . . 109.5 ?
    H17A C17 H17C . . 109.5 ?
    H17B C17 H17C . . 109.5 ?
    N3 C18 H18A . . 109.5 ?
    N3 C18 H18B . . 109.5 ?
    H18A C18 H18B . . 109.5 ?
    N3 C18 H18C . . 109.5 ?
    H18A C18 H18C . . 109.5 ?
    H18B C18 H18C . . 109.5 ?
    O4 C19 O5 . . 125.0(3) ?
    O4 C19 N5 . . 117.2(3) ?
    O5 C19 N5 . . 117.8(3) ?
    N5 C20 H20A . . 109.5 ?
    N5 C20 H20B . . 109.5 ?
    H20A C20 H20B . . 109.5 ?
    N5 C20 H20C . . 109.5 ?
    H20A C20 H20C . . 109.5 ?
    H20B C20 H20C . . 109.5 ?
    N5 C21 H21A . . 109.5 ?
    N5 C21 H21B . . 109.5 ?
    H21A C21 H21B . . 109.5 ?
    N5 C21 H21C . . 109.5 ?
    H21A C21 H21C . . 109.5 ?
    H21B C21 H21C . . 109.5 ?
    O6 C22 O6 . 6_765 124.9(5) ?
    O6 C22 N6 . . 117.6(2) ?
    O6 C22 N6 6_765 . 117.6(2) ?
    N6 C23 H23A . . 109.5 ?
    N6 C23 H23B . . 109.5 ?
    H23A C23 H23B . . 109.5 ?
    N6 C23 H23C . . 109.5 ?
    H23A C23 H23C . . 109.5 ?
    H23B C23 H23C . . 109.5 ?
loop_
    _geom_torsion_atom_site_label_1
    _geom_torsion_atom_site_label_2
    _geom_torsion_atom_site_label_3
    _geom_torsion_atom_site_label_4
    _geom_torsion_site_symmetry_1
    _geom_torsion_site_symmetry_2
    _geom_torsion_site_symmetry_3
    _geom_torsion_site_symmetry_4
    _geom_torsion
    _geom_torsion_publ_flag
    O2 Zn1 O1 C16 . . . . -41.4(4) ?
    O3 Zn1 O1 C16 4 . . . 86.0(4) ?
    N1 Zn1 O1 C16 . . . . -157.7(3) ?
    O3 Zn1 O2 C14 4 . . . -36.3(3) ?
    O1 Zn1 O2 C14 . . . . 88.3(3) ?
    N1 Zn1 O2 C14 . . . . -158.0(2) ?
    O6 Zn2 O4 C19 . . . . -62.3(4) ?
    O5 Zn2 O4 C19 6_765 . . . 64.9(4) ?
    N2 Zn2 O4 C19 . . . . 175.1(3) ?
    O5 Zn2 O6 C22 6_765 . . . -37.6(3) ?
    O4 Zn2 O6 C22 . . . . 86.4(3) ?
    N2 Zn2 O6 C22 . . . . -156.9(3) ?
    O2 Zn1 N1 C7 . . . . 33.4(3) ?
    O3 Zn1 N1 C7 4 . . . -93.2(3) ?
    O1 Zn1 N1 C7 . . . . 148.0(3) ?
    O2 Zn1 N1 C13 . . . . -138.1(3) ?
    O3 Zn1 N1 C13 4 . . . 95.4(3) ?
    O1 Zn1 N1 C13 . . . . -23.5(3) ?
    O6 Zn2 N2 C7 . . . . 39.0(3) ?
    O5 Zn2 N2 C7 6_765 . . . -87.8(3) ?
    O4 Zn2 N2 C7 . . . . 156.0(3) ?
    O6 Zn2 N2 C8 . . . . -144.5(2) ?
    O5 Zn2 N2 C8 6_765 . . . 88.7(3) ?
    O4 Zn2 N2 C8 . . . . -27.5(3) ?
    C6 C1 C2 C3 . . . . -0.6(6) ?
    C1 C2 C3 C4 . . . . 1.4(7) ?
    C2 C3 C4 C5 . . . . -1.2(7) ?
    C3 C4 C5 C6 . . . . 0.2(6) ?
    C4 C5 C6 C1 . . . . 0.6(5) ?
    C4 C5 C6 C7 . . . . -178.0(3) ?
    C2 C1 C6 C5 . . . . -0.4(6) ?
    C2 C1 C6 C7 . . . . 178.2(3) ?
    C13 N1 C7 N2 . . . . -0.1(4) ?
    Zn1 N1 C7 N2 . . . . -172.8(2) ?
    C13 N1 C7 C6 . . . . -177.6(3) ?
    Zn1 N1 C7 C6 . . . . 9.7(5) ?
    C8 N2 C7 N1 . . . . 0.0(4) ?
    Zn2 N2 C7 N1 . . . . 176.9(2) ?
    C8 N2 C7 C6 . . . . 177.5(3) ?
    Zn2 N2 C7 C6 . . . . -5.6(5) ?
    C5 C6 C7 N1 . . . . -140.8(3) ?
    C1 C6 C7 N1 . . . . 40.7(5) ?
    C5 C6 C7 N2 . . . . 41.9(5) ?
    C1 C6 C7 N2 . . . . -136.6(3) ?
    C7 N2 C8 C9 . . . . -179.1(4) ?
    Zn2 N2 C8 C9 . . . . 3.6(5) ?
    C7 N2 C8 C13 . . . . 0.2(4) ?
    Zn2 N2 C8 C13 . . . . -177.1(2) ?
    N2 C8 C9 C10 . . . . 179.2(3) ?
    C13 C8 C9 C10 . . . . -0.1(5) ?
    C8 C9 C10 C11 . . . . 0.4(6) ?
    C9 C10 C11 C12 . . . . -0.7(6) ?
    C10 C11 C12 C13 . . . . 0.5(6) ?
    C11 C12 C13 N1 . . . . -179.2(4) ?
    C11 C12 C13 C8 . . . . -0.2(5) ?
    C7 N1 C13 C12 . . . . 179.3(4) ?
    Zn1 N1 C13 C12 . . . . -7.3(6) ?
    C7 N1 C13 C8 . . . . 0.2(4) ?
    Zn1 N1 C13 C8 . . . . 173.6(2) ?
    N2 C8 C13 C12 . . . . -179.5(3) ?
    C9 C8 C13 C12 . . . . -0.1(5) ?
    N2 C8 C13 N1 . . . . -0.3(4) ?
    C9 C8 C13 N1 . . . . 179.2(3) ?
    Zn1 O2 C14 O2 . . . 4 -19.90(16) ?
    Zn1 O2 C14 N4 . . . . 160.10(16) ?
    C15 N4 C14 O2 4 . . . 177.0(3) ?
    C15 N4 C14 O2 . . . . -3.0(3) ?
    C15 N4 C14 O2 4 . . 4 -3.0(3) ?
    C15 N4 C14 O2 . . . 4 177.0(3) ?
    Zn1 O3 C16 O1 4 . . . -8.1(5) ?
    Zn1 O3 C16 N3 4 . . . 172.0(2) ?
    Zn1 O1 C16 O3 . . . . -18.9(6) ?
    Zn1 O1 C16 N3 . . . . 161.0(3) ?
    C17 N3 C16 O3 . . . . -4.6(6) ?
    C18 N3 C16 O3 . . . . 178.3(4) ?
    C17 N3 C16 O1 . . . . 175.5(4) ?
    C18 N3 C16 O1 . . . . -1.7(6) ?
    Zn2 O4 C19 O5 . . . . 1.1(6) ?
    Zn2 O4 C19 N5 . . . . -178.3(3) ?
    Zn2 O5 C19 O4 6_765 . . . -7.3(6) ?
    Zn2 O5 C19 N5 6_765 . . . 172.1(3) ?
    C20 N5 C19 O4 . . . . -5.1(5) ?
    C21 N5 C19 O4 . . . . 178.3(4) ?
    C20 N5 C19 O5 . . . . 175.5(4) ?
    C21 N5 C19 O5 . . . . -1.1(5) ?
    Zn2 O6 C22 O6 . . . 6_765 -15.56(19) ?
    Zn2 O6 C22 N6 . . . . 164.44(19) ?
    C23 N6 C22 O6 6_765 . . . 179.5(3) ?
    C23 N6 C22 O6 . . . . -0.5(3) ?
    C23 N6 C22 O6 6_765 . . 6_765 -0.5(3) ?
    C23 N6 C22 O6 . . . 6_765 179.5(3) ?
data_global
_journal_date_recd_electronic     2011-11-03
_journal_date_accepted     2011-12-09
_journal_name_full     'Acta Crystallographica, Section E'
_journal_year     2012
_journal_volume     68
_journal_issue      1
_journal_page_first     m59
_journal_page_last     m60
_journal_paper_category     QM
_journal_paper_doi     10.1107/S1600536811053177
_journal_coeditor_code     NK2124
_publ_contact_author_name     'Mark A. Rodriguez'
_publ_contact_author_address
;
PO Box 5800
MS 1411
Sandia National Laboratories
Albuquerque, New Mexico  87185-1411  USA
;
_publ_contact_author_email     'marodri@sandia.gov'
_publ_contact_author_fax     '1-505-844-9781'
_publ_contact_author_phone     '1-505-844-3583'
_publ_section_title
;\
<i>catena</i>-Poly[zinc-tris(\m-dimethylcarbamato-\k^2^<i>O</i>:<i>O</i>')-\
zinc-\m-(2-phenylbenzimidazolido-\k^2^<i>N</i>:<i>N</i>']
;
loop_
    _publ_author_name
    _publ_author_address
    'Rodriguez, Mark A.'
;
PO Box 5800
MS 1411
Sandia National Laboratories
Albuquerque, NM 87185
USA
;
    'Sava, Dorina F.'
;
PO Box 5800
MS 1415
Sandia National Laboratories
Albuquerque, NM 87185
USA
;
    'Nenoff, Tina M.'
;
PO Box 5800
MS 1415
Sandia National Laboratories
Albuquerque, NM 87185
USA
;
