# Supplementary material for: catena-Poly[zinc-tris­(μ-dimethyl­carbamato-κ2 O:O′)-zinc-μ-(2-phenyl­benzimidazolido-κ2 N:N′]
Source: Acta Crystallogr Sect E Struct Rep Online. 2011 Dec 17;68(Pt 1):m59–60. doi: 10.1107/S1600536811053177 (PMC3254325; doi:10.1107/S1600536811053177)
Supplement: Supplementary file 2 [file e-68-00m59-Isup2.hkl]

# 
# h,k,l, Fc-squared, Fo-squared, sigma(Fo-squared) and status flag 
# 
data_I
_shelx_title ' 11ja282 in P3(1)21' 
_shelx_refln_list_code          4 
_shelx_F_calc_maximum      349.30 
_exptl_crystal_F_000      1812.00 
_reflns_d_resolution_high  0.8412 
 
loop_ 
 _symmetry_equiv_pos_as_xyz 
 'x, y, z' 
 '-y, x-y, z+1/3' 
 '-x+y, -x, z+2/3' 
 'y, x, -z' 
 'x-y, -y, -z+2/3' 
 '-x, -x+y, -z+1/3' 
 
_cell_length_a     9.0521 
_cell_length_b     9.0521 
_cell_length_c    52.4695 
_cell_angle_alpha  90.000 
_cell_angle_beta   90.000 
_cell_angle_gamma 120.000 
 
_shelx_F_squared_multiplier     1.000 
 
loop_ 
 _refln_index_h 
 _refln_index_k 
 _refln_index_l 
 _refln_F_squared_calc 
 _refln_F_squared_meas 
 _refln_F_squared_sigma 
 _refln_observed_status 
   0   1   0      351.69      509.93     21.72 o 
   1   1   0    44859.19    46338.05    673.81 o 
  -1   2   0    47333.50    48093.06    759.68 o 
   0   2   0     3948.32     4285.31     61.30 o 
   1   2   0      918.39      865.68     22.80 o 
   2   2   0     1261.67     1202.79     43.48 o 
  -1   3   0     1295.57     1245.01     48.51 o 
   0   3   0      150.35      108.05     13.27 o 
   1   3   0    22240.18    21873.56    232.34 o 
   2   3   0      685.65      580.20     25.49 o 
   3   3   0    12729.62    12405.45    236.45 o 
  -2   4   0     1036.38     1014.85     51.64 o 
  -1   4   0    22766.41    22094.69    299.33 o 
   0   4   0    11285.99    11370.81    150.88 o 
   1   4   0      308.40      382.45     22.14 o 
   2   4   0      749.25      709.70     34.77 o 
   3   4   0     3742.25     3860.99     86.28 o 
   4   4   0     3254.35     3470.48    149.76 o 
  -2   5   0      467.86      412.62     32.90 o 
  -1   5   0      404.95      444.68     34.39 o 
   0   5   0     4133.88     4115.09     86.26 o 
   1   5   0      633.60      695.36     41.49 o 
   2   5   0     1558.61     1567.73     54.73 o 
   3   5   0     2046.87     2138.86     84.30 o 
   4   5   0      163.34      128.47     46.47 o 
   5   5   0      325.69      287.00     92.82 o 
  -3   6   0    12203.93    12090.32    304.57 o 
  -2   6   0      663.34      721.31     44.25 o 
  -1   6   0      486.38      492.44     40.37 o 
   0   6   0     6794.74     7159.28    131.32 o 
   1   6   0      974.51     1048.52     53.13 o 
   2   6   0     1021.81     1089.77     69.63 o 
   3   6   0      750.11      719.12     82.06 o 
   4   6   0     2354.61     2517.10    133.66 o 
  -3   7   0     3598.76     3635.60     96.54 o 
  -2   7   0     2166.70     2172.73     72.36 o 
  -1   7   0      797.21      861.41     53.15 o 
   0   7   0      358.13      298.46     40.60 o 
   1   7   0     1113.26     1199.89     75.74 o 
   2   7   0     3614.16     3642.51    148.52 o 
   3   7   0      876.59      878.99    110.72 o 
  -4   8   0     3008.37     3048.80    143.18 o 
  -3   8   0     2158.06     2268.06     79.62 o 
  -2   8   0     1089.26     1144.22     67.37 o 
  -1   8   0     1131.75     1136.93     68.51 o 
   0   8   0     1882.53     2011.77     89.11 o 
   1   8   0      496.20      419.36     67.18 o 
   2   8   0      139.89       94.51     58.28 o 
  -4   9   0      160.42      147.69     42.13 o 
  -3   9   0      803.14      816.49     74.21 o 
  -2   9   0     3566.90     3559.52    122.30 o 
  -1   9   0      485.40      511.73     60.57 o 
   0   9   0       61.51      104.83     53.30 o 
  -5  10   0      263.06      302.48     85.73 o 
  -4  10   0     2482.54     2485.16    158.39 o 
  -3  10   0      862.72      907.79     93.20 o 
  -2  10   0      168.32       88.26     44.30 o 
  -1   1   1    74254.39    75972.14    796.84 o 
   0   1   1    16427.52    16865.86    195.84 o 
   1   1   1     5777.23     5931.52     74.61 o 
  -3   2   1     3984.60     4364.45     59.84 o 
  -2   2   1    74275.11    73613.12    781.99 o 
  -1   2   1     6884.42     6944.85     89.34 o 
   0   2   1    36283.92    37034.07    401.74 o 
   1   2   1      125.08       87.78     10.68 o 
   2   2   1      217.86      342.67     19.19 o 
  -5   3   1     4640.04     4676.69     72.35 o 
  -4   3   1     3509.94     3549.18     56.79 o 
  -3   3   1    17053.71    16292.46    195.40 o 
  -2   3   1     3495.00     3857.89     69.85 o 
  -1   3   1      237.37      212.45     19.36 o 
   0   3   1     5218.31     5396.18     79.24 o 
   1   3   1     1161.20     1150.97     28.86 o 
   2   3   1     5719.02     5444.37     78.13 o 
   3   3   1     1885.32     1735.92     42.02 o 
  -7   4   1       90.17      103.72     21.62 o 
  -6   4   1      672.42      723.04     34.17 o 
  -5   4   1     7161.92     7525.24    101.56 o 
  -4   4   1     1954.00     1908.54     46.09 o 
  -3   4   1     3962.01     3983.17     79.38 o 
  -2   4   1      176.36      226.64     21.79 o 
  -1   4   1      989.28      950.12     47.14 o 
   0   4   1    27515.52    28053.48    325.98 o 
   1   4   1     7123.25     7368.79    100.03 o 
   2   4   1     6695.35     6757.77    104.66 o 
   3   4   1     1709.13     1742.11     58.02 o 
   4   4   1     1410.20     1456.47     77.77 o 
  -9   5   1      182.08      112.36     46.38 o 
  -8   5   1      454.98      478.59     59.87 o 
  -7   5   1     2625.19     2657.05     73.42 o 
  -6   5   1     1774.18     1665.70     52.79 o 
  -5   5   1      367.55      431.16     32.63 o 
  -4   5   1     7334.16     7829.36    137.07 o 
  -3   5   1     4988.69     5169.61    100.84 o 
  -2   5   1     5470.36     5171.94    104.36 o 
  -1   5   1     7682.65     7901.45    136.37 o 
   0   5   1      330.88      405.52     36.52 o 
   1   5   1      621.10      676.05     37.38 o 
   2   5   1      881.97      883.86     43.66 o 
   3   5   1      448.13      386.26     44.96 o 
   4   5   1     2833.81     2647.59    128.71 o 
   5   5   1      650.08      467.82     77.53 o 
 -10   6   1     1340.58     1325.51    108.74 o 
  -9   6   1     3292.51     3351.42    144.03 o 
  -8   6   1      376.99      412.16     53.06 o 
  -7   6   1      573.00      588.17     45.32 o 
  -6   6   1      332.12      309.80     31.65 o 
  -5   6   1     1870.08     1747.99     62.13 o 
  -4   6   1      667.59      704.76     42.52 o 
  -3   6   1     1797.52     1752.98     61.09 o 
  -2   6   1     6776.14     6728.11    131.87 o 
  -1   6   1      595.28      603.43     39.84 o 
   0   6   1     1809.24     1772.98     59.16 o 
   1   6   1     2750.33     2548.79    138.90 o 
   2   6   1     1063.59     1058.00     64.38 o 
   3   6   1      380.93      308.77     60.59 o 
   4   6   1     1512.69     1565.87    108.28 o 
 -10   7   1      101.06       53.44     50.35 o 
  -9   7   1       35.19      144.98     47.64 o 
  -8   7   1       64.92       -4.32     31.61 o 
  -7   7   1     5126.73     5077.84    121.76 o 
  -6   7   1      556.43      606.36     43.69 o 
  -5   7   1     2490.61     2602.51     80.61 o 
  -4   7   1      107.08       91.65     28.44 o 
  -3   7   1     1669.98     1751.53     65.31 o 
  -2   7   1      873.31      907.32     50.72 o 
  -1   7   1     3356.95     3268.08     92.29 o 
   0   7   1      447.44      382.35     45.96 o 
   1   7   1     1661.96     1681.98     96.08 o 
   2   7   1       34.65       69.46     42.26 o 
   3   7   1     1711.21     1466.35    122.96 o 
 -10   8   1      279.62      244.96     70.51 o 
  -9   8   1     1563.66     1485.56     99.65 o 
  -8   8   1      152.82      218.38     40.86 o 
  -7   8   1       52.25       70.91     32.39 o 
  -6   8   1      324.21      373.15     47.18 o 
  -5   8   1      572.70      596.59     53.22 o 
  -4   8   1     1376.59     1364.77     68.52 o 
  -3   8   1      612.35      538.83     52.23 o 
  -2   8   1     1103.14     1053.86     58.84 o 
  -1   8   1     1483.85     1483.03     76.90 o 
   0   8   1     1787.95     1876.10     85.90 o 
   1   8   1      676.86      823.50     86.88 o 
   2   8   1      205.93      124.95    104.21 o 
  -9   9   1       13.78       10.63     44.91 o 
  -8   9   1     1469.43     1483.83     81.90 o 
  -7   9   1       27.86       47.67     34.30 o 
  -6   9   1     3419.57     3358.95    187.46 o 
  -5   9   1      151.00      121.76     40.12 o 
  -4   9   1     2825.00     2748.22    113.54 o 
  -3   9   1      437.33      409.86     51.36 o 
  -2   9   1       14.15       81.32     37.22 o 
  -1   9   1      582.63      507.69     58.02 o 
   0   9   1     2865.38     3043.50    147.56 o 
  -8  10   1      215.51      146.63     48.82 o 
  -7  10   1      117.85      116.68     55.10 o 
  -6  10   1     1346.59     1487.82    104.88 o 
  -5  10   1      639.60      732.36     84.99 o 
  -4  10   1     1425.11     1581.25    287.04 o 
  -3  10   1     1848.19     1878.21    146.61 o 
  -2  10   1      223.48      161.84     49.03 o 
  -1   1   2    55612.60    57826.02    609.32 o 
   0   1   2    38678.64    40440.34    455.34 o 
   1   1   2    22642.27    23159.23    241.04 o 
  -3   2   2     5202.41     5569.40     75.96 o 
  -2   2   2     2453.50     2507.13     71.74 o 
  -1   2   2    22456.38    23088.63    273.64 o 
   0   2   2     1783.01     1918.03     38.14 o 
   1   2   2     2140.18     2235.09     37.66 o 
   2   2   2    20885.27    20325.56    214.84 o 
  -5   3   2     5125.31     5369.41     76.89 o 
  -4   3   2     4549.84     4791.23     69.15 o 
  -3   3   2     4682.07     4374.37     69.31 o 
  -2   3   2     6095.06     6256.64     92.23 o 
  -1   3   2     2442.20     2621.38     54.38 o 
   0   3   2      240.36      247.93     19.64 o 
   1   3   2     2783.69     2885.74     52.62 o 
   2   3   2     3167.08     3097.61     54.55 o 
   3   3   2     1565.78     1523.20     40.72 o 
  -7   4   2     3915.82     3971.29     85.65 o 
  -6   4   2     2178.71     2006.80     51.93 o 
  -5   4   2     1105.59     1133.27     33.28 o 
  -4   4   2    30944.74    31677.10    346.54 o 
  -3   4   2     4812.50     4997.35     93.44 o 
  -2   4   2    20472.31    19964.10    259.16 o 
  -1   4   2     2877.00     2888.19     66.19 o 
   0   4   2     1571.23     1604.11     46.02 o 
   1   4   2     3945.28     3883.04     68.68 o 
   2   4   2     8731.74     8623.71    132.49 o 
   3   4   2     2312.98     2230.52     66.35 o 
   4   4   2     1594.35     1563.12     81.91 o 
  -9   5   2     1326.31     1235.22     92.51 o 
  -8   5   2     2118.82     2062.92     82.25 o 
  -7   5   2      540.59      604.34     41.85 o 
  -6   5   2     2026.56     2041.63     58.34 o 
  -5   5   2     1328.36     1279.02     47.08 o 
  -4   5   2     1227.22     1172.62     47.10 o 
  -3   5   2     4599.45     4820.39     94.96 o 
  -2   5   2     3219.93     3250.53     83.13 o 
  -1   5   2     3800.49     3702.68     85.58 o 
   0   5   2    10078.29     9667.10    152.76 o 
   1   5   2     3180.19     3178.80     78.42 o 
   2   5   2     2284.09     2254.41     77.70 o 
   3   5   2      240.75      193.27     36.28 o 
   4   5   2      235.39      262.26     57.54 o 
   5   5   2     1061.99     1270.37    107.77 o 
 -10   6   2      414.88      425.88     73.15 o 
  -9   6   2     2115.72     2187.93    118.12 o 
  -8   6   2      680.58      741.74     64.67 o 
  -7   6   2      469.06      416.75     36.92 o 
  -6   6   2      789.21      791.83     43.28 o 
  -5   6   2     2476.40     2463.38     72.61 o 
  -4   6   2     2415.58     2317.17     69.74 o 
  -3   6   2     1527.22     1536.52     56.78 o 
  -2   6   2     8562.98     8486.38    154.65 o 
  -1   6   2     3256.72     3336.24     80.34 o 
   0   6   2      599.22      723.61     42.35 o 
   1   6   2     1934.06     1946.06     83.72 o 
   2   6   2     1166.62     1211.58     67.47 o 
   3   6   2     1144.21     1245.68     84.54 o 
   4   6   2      205.10      296.70     63.68 o 
 -10   7   2     1066.03     1214.23    101.92 o 
  -9   7   2      655.64      599.72     91.12 o 
  -8   7   2     1943.41     2074.30    106.76 o 
  -7   7   2      438.79      448.94     43.16 o 
  -6   7   2      349.11      330.39     36.21 o 
  -5   7   2      484.95      460.91     42.07 o 
  -4   7   2     4538.91     4162.91    113.98 o 
  -3   7   2     2395.38     2408.09     76.87 o 
  -2   7   2     2147.99     2197.60     94.12 o 
  -1   7   2     1949.85     1794.97     69.28 o 
   0   7   2       65.68       63.86     29.52 o 
   1   7   2      120.92      129.71     39.79 o 
   2   7   2      517.77      675.58     77.93 o 
   3   7   2      279.18      286.97     74.16 o 
 -10   8   2      686.06      689.48    101.78 o 
  -9   8   2       55.18       79.84     45.85 o 
  -8   8   2        0.45       52.22     33.36 o 
  -7   8   2     1726.54     1714.55     80.29 o 
  -6   8   2      769.07      797.66     61.50 o 
  -5   8   2     1989.96     1885.71     78.98 o 
  -4   8   2     1810.47     2019.50     80.40 o 
  -3   8   2      135.32      156.42     35.64 o 
  -2   8   2     1114.09     1089.32     62.77 o 
  -1   8   2      120.53      147.28     36.87 o 
   0   8   2     1086.58     1186.90     73.56 o 
   1   8   2     2533.57     2487.05    127.80 o 
   2   8   2      745.30      778.82    134.52 o 
  -9   9   2      535.26      499.67     85.17 o 
  -8   9   2       71.68      127.34     40.35 o 
  -7   9   2      741.71      771.10     68.02 o 
  -6   9   2     2001.66     2009.97     98.84 o 
  -5   9   2     1476.96     1510.56     98.10 o 
  -4   9   2      167.65      199.36     47.56 o 
  -3   9   2     1236.75     1290.56     84.04 o 
  -2   9   2      529.51      460.55     54.77 o 
  -1   9   2     2526.97     2415.74    102.07 o 
   0   9   2       93.90       90.27     50.44 o 
  -8  10   2      769.92      759.61     81.05 o 
  -7  10   2     1100.86     1164.66     88.89 o 
  -6  10   2      382.58      484.73     82.04 o 
  -5  10   2     1061.41     1169.25    106.52 o 
  -4  10   2      175.02      140.42     63.75 o 
  -3  10   2      252.42      231.09     54.02 o 
  -2  10   2      765.84      840.03     75.65 o 
  -1   1   3     2791.58     2963.97     40.15 o 
   0   1   3    14890.13    15880.29    199.50 o 
   1   1   3    25826.70    26424.92    259.20 o 
  -3   2   3     5840.61     5896.81     80.43 o 
  -2   2   3    69841.13    68050.45    724.62 o 
  -1   2   3    24760.54    25860.55    327.93 o 
   0   2   3     1726.39     1718.00     62.74 o 
   1   2   3    10301.34    10421.23    116.58 o 
   2   2   3     3342.88     3296.97     52.62 o 
  -5   3   3     5440.73     5533.24     83.54 o 
  -4   3   3     3131.38     3202.76     50.93 o 
  -3   3   3      343.36      469.47     23.04 o 
  -2   3   3     7086.71     6916.78     98.05 o 
  -1   3   3    10282.25    10481.25    151.63 o 
   0   3   3      186.13      243.50     19.93 o 
   1   3   3     5905.00     6402.57     90.40 o 
   2   3   3    10381.92    10201.03    124.71 o 
   3   3   3     1057.06     1002.90     36.90 o 
  -7   4   3       64.96       47.80     20.40 o 
  -6   4   3      616.61      655.37     33.06 o 
  -5   4   3      102.56      100.65     15.36 o 
  -4   4   3     3538.69     3774.53     69.49 o 
  -3   4   3     2200.81     2327.35     62.26 o 
  -2   4   3     3389.25     3344.59     71.98 o 
  -1   4   3     6346.66     6557.23    112.60 o 
   0   4   3     5816.80     5874.60    100.05 o 
   1   4   3    14824.40    14600.15    180.26 o 
   2   4   3     4119.90     4136.27     80.24 o 
   3   4   3     1672.87     1670.60     62.97 o 
   4   4   3     1061.66     1035.05     81.59 o 
  -9   5   3     5294.54     5326.66    196.58 o 
  -8   5   3     1469.82     1433.87     70.45 o 
  -7   5   3      507.17      564.69     40.94 o 
  -6   5   3     3947.16     3890.84     81.42 o 
  -5   5   3    12146.43    12161.50    181.99 o 
  -4   5   3      111.99       92.75     20.84 o 
  -3   5   3     5478.30     5495.43    101.59 o 
  -2   5   3    10042.98     9964.61    164.85 o 
  -1   5   3    15022.82    14581.29    220.69 o 
   0   5   3     5191.30     5413.18    102.40 o 
   1   5   3     1758.71     1782.59     57.46 o 
   2   5   3     5422.51     5451.60    121.65 o 
   3   5   3     2048.23     2218.51     84.79 o 
   4   5   3     1658.82     1703.73    105.85 o 
   5   5   3     1244.47     1343.47    106.06 o 
 -10   6   3      193.98      204.65     59.61 o 
  -9   6   3       33.33       64.03     46.09 o 
  -8   6   3     2326.95     2410.96     99.80 o 
  -7   6   3     1370.16     1337.53     53.85 o 
  -6   6   3     1077.09      944.45     45.71 o 
  -5   6   3     3753.76     3696.53     92.98 o 
  -4   6   3      714.27      686.27     44.50 o 
  -3   6   3     1062.90     1054.69     48.77 o 
  -2   6   3     3510.64     3464.40     89.72 o 
  -1   6   3     1662.24     1695.93     69.14 o 
   0   6   3     1923.77     1906.18     67.36 o 
   1   6   3     2819.73     2903.73     94.69 o 
   2   6   3       28.24       81.21     35.71 o 
   3   6   3       71.55       84.68     45.74 o 
   4   6   3      182.04      153.39     56.86 o 
 -10   7   3      182.30      176.23     56.58 o 
  -9   7   3      101.12       69.16     43.96 o 
  -8   7   3      843.11      825.20     80.05 o 
  -7   7   3      114.53      131.95     29.58 o 
  -6   7   3     1368.05     1296.94     57.53 o 
  -5   7   3      534.21      516.29     44.22 o 
  -4   7   3       87.14       89.88     27.79 o 
  -3   7   3     1639.73     1758.23     66.17 o 
  -2   7   3     5424.81     5581.21    123.58 o 
  -1   7   3     3125.52     2988.90     89.60 o 
   0   7   3     2176.64     2126.60     85.31 o 
   1   7   3     1152.74     1047.47     73.36 o 
   2   7   3      125.05      150.59     51.01 o 
   3   7   3      201.84      199.34     62.19 o 
 -10   8   3       47.52      -26.71     48.25 o 
  -9   8   3      285.53      222.18     54.04 o 
  -8   8   3     1844.30     2008.24    111.43 o 
  -7   8   3      859.15      921.37     59.40 o 
  -6   8   3     2226.87     2151.10    122.29 o 
  -5   8   3     1534.61     1544.40     71.56 o 
  -4   8   3     1047.73     1036.01     81.56 o 
  -3   8   3     1998.50     2099.82     85.80 o 
  -2   8   3       27.71       -5.74     25.45 o 
  -1   8   3     1407.99     1363.78     74.04 o 
   0   8   3     5033.32     5281.96    148.76 o 
   1   8   3     1012.56      989.57     95.60 o 
   2   8   3      810.95      820.99    184.18 o 
  -9   9   3       41.03       54.87     51.20 o 
  -8   9   3      234.36      254.85     46.74 o 
  -7   9   3       95.80       96.94     41.82 o 
  -6   9   3       41.30       46.65     37.28 o 
  -5   9   3     5126.37     5105.52    197.20 o 
  -4   9   3     1846.30     1818.38    109.58 o 
  -3   9   3       97.03       92.81     40.48 o 
  -2   9   3      125.98      134.64     39.81 o 
  -1   9   3     1051.81      967.16     76.98 o 
   0   9   3     1609.17     1635.75    112.22 o 
  -8  10   3       55.83       -6.60     41.14 o 
  -7  10   3      271.89      253.10     60.59 o 
  -6  10   3      246.77      159.82     56.11 o 
  -5  10   3     1195.89     1188.68    113.51 o 
  -4  10   3      181.76      301.20     62.62 o 
  -3  10   3      144.58      107.48     41.97 o 
  -2  10   3      836.05     1003.21     79.82 o 
  -1   1   4     5472.43     5740.53     66.05 o 
   0   1   4    36390.39    36563.09    524.17 o 
   1   1   4    10392.57    10880.82    113.25 o 
  -3   2   4    20753.46    20830.44    224.83 o 
  -2   2   4    17858.00    18199.48    197.51 o 
  -1   2   4     9901.84    10231.38    144.56 o 
   0   2   4    15410.63    15413.37    190.01 o 
   1   2   4     8855.63     8892.34    111.33 o 
   2   2   4    17009.91    17197.48    188.86 o 
  -5   3   4     3627.23     3728.62     61.36 o 
  -4   3   4     3457.03     3624.73     57.67 o 
  -3   3   4     1926.54     1872.24     41.35 o 
  -2   3   4    20663.99    20539.87    256.58 o 
  -1   3   4     9832.49     9787.31    138.57 o 
   0   3   4    12637.86    11949.17    160.66 o 
   1   3   4      214.14      177.30     16.60 o 
   2   3   4     1337.81     1359.39     34.45 o 
   3   3   4     1622.65     1676.02     50.89 o 
  -7   4   4      683.21      657.35     39.71 o 
  -6   4   4    11744.00    11577.95    147.01 o 
  -5   4   4      423.21      457.84     24.81 o 
  -4   4   4     5239.17     5239.83     86.25 o 
  -3   4   4     3393.10     3659.67     81.86 o 
  -2   4   4    17596.60    17952.49    245.94 o 
  -1   4   4      355.43      314.31     37.98 o 
   0   4   4      240.37      206.92     21.12 o 
   1   4   4     3122.63     3189.66     61.48 o 
   2   4   4     1019.90      988.82     40.03 o 
   3   4   4     2195.44     2160.06     70.96 o 
   4   4   4     4684.90     4676.19    128.79 o 
  -9   5   4       75.63       96.84     46.69 o 
  -8   5   4     1259.34     1215.65     70.27 o 
  -7   5   4     2638.63     2542.51     68.72 o 
  -6   5   4     2949.41     3058.92     90.42 o 
  -5   5   4     2335.64     2521.33     59.47 o 
  -4   5   4      366.73      412.07     34.46 o 
  -3   5   4     3318.91     3400.70     80.98 o 
  -2   5   4     1465.45     1480.04     50.48 o 
  -1   5   4     3327.96     3404.12     79.43 o 
   0   5   4    25827.78    26040.20    337.49 o 
   1   5   4    10986.91    10896.68    169.81 o 
   2   5   4       74.10      114.05     26.72 o 
   3   5   4       62.49       60.85     29.37 o 
   4   5   4      249.99      298.21     59.42 o 
   5   5   4     2308.52     2307.84    129.90 o 
 -10   6   4     1396.61     1372.35    124.70 o 
  -9   6   4      529.18      550.97     72.47 o 
  -8   6   4     3413.47     3509.29    115.15 o 
  -7   6   4      134.02      119.35     24.16 o 
  -6   6   4      129.48      105.04     24.75 o 
  -5   6   4     2815.16     2999.36    108.71 o 
  -4   6   4    11331.77    11004.22    189.28 o 
  -3   6   4     1569.62     1514.45     65.17 o 
  -2   6   4      974.41      958.26     47.43 o 
  -1   6   4    10869.62    10759.97    172.52 o 
   0   6   4     1496.18     1459.94     59.58 o 
   1   6   4     4189.37     4197.86    115.23 o 
   2   6   4      703.23      671.78     63.07 o 
   3   6   4      958.99     1009.60    101.26 o 
   4   6   4      270.66      415.30     77.13 o 
 -10   7   4      189.40      222.50     60.03 o 
  -9   7   4      921.14      835.05     83.97 o 
  -8   7   4      568.12      679.13     73.29 o 
  -7   7   4       53.81      103.19     28.66 o 
  -6   7   4       59.97       46.17     23.33 o 
  -5   7   4     2705.37     2736.00     82.58 o 
  -4   7   4      694.68      682.24     50.99 o 
  -3   7   4     2237.39     2229.70     73.88 o 
  -2   7   4      136.88      141.14     29.81 o 
  -1   7   4     4028.85     3950.43    105.35 o 
   0   7   4     2874.01     2826.46     98.03 o 
   1   7   4      204.45      201.27     43.89 o 
   2   7   4     1774.07     1774.50    107.54 o 
   3   7   4      163.69      177.88     67.42 o 
 -10   8   4      364.34      415.70     84.49 o 
  -9   8   4      921.38      837.78     87.24 o 
  -8   8   4       67.73       64.76     46.19 o 
  -7   8   4      631.71      666.57     53.96 o 
  -6   8   4     3446.87     3506.40    102.19 o 
  -5   8   4     1161.87     1175.87     65.41 o 
  -4   8   4     4735.45     4822.73    128.12 o 
  -3   8   4       20.55        5.14     27.88 o 
  -2   8   4      758.24      957.36     63.50 o 
  -1   8   4      137.42      178.63     38.45 o 
   0   8   4     1408.23     1399.99     76.74 o 
   1   8   4     1048.66     1203.44     97.46 o 
   2   8   4     1620.10     1680.20    115.00 o 
  -9   9   4      371.94      271.62     63.20 o 
  -8   9   4      993.01     1125.43     86.52 o 
  -7   9   4      798.37      910.99     79.37 o 
  -6   9   4      517.69      565.38     66.93 o 
  -5   9   4       76.22      133.88     41.64 o 
  -4   9   4      240.40      258.60     49.94 o 
  -3   9   4      972.48     1026.53     80.04 o 
  -2   9   4     1875.60     1944.85     89.93 o 
  -1   9   4     1120.03     1011.66     75.31 o 
   0   9   4     1974.54     2211.73    128.23 o 
  -8  10   4      345.38      330.88     89.55 o 
  -7  10   4      123.80      196.16     70.29 o 
  -6  10   4     1469.88     1619.79    117.45 o 
  -5  10   4     2319.60     2265.68    124.27 o 
  -4  10   4      293.21      285.68     77.83 o 
  -3  10   4      137.36      180.04     45.04 o 
  -2  10   4     1789.38     1918.51     97.37 o 
  -1   1   5     4525.68     4826.43     60.86 o 
   0   1   5       21.55       24.18      5.11 o 
   1   1   5    15375.69    15502.46    160.51 o 
  -3   2   5    10425.60    10079.14    114.71 o 
  -2   2   5    22768.68    23021.86    258.50 o 
  -1   2   5    15764.58    15924.88    205.52 o 
   0   2   5    16207.23    16125.22    198.06 o 
   1   2   5     1184.88     1276.38     31.05 o 
   2   2   5     6465.69     6885.24     87.17 o 
  -5   3   5     4137.41     4277.57     68.49 o 
  -4   3   5     1408.93     1470.55     36.25 o 
  -3   3   5    22912.35    22479.67    261.12 o 
  -2   3   5    10575.56    10184.28    139.70 o 
  -1   3   5     1250.64     1262.53     37.75 o 
   0   3   5     1225.91     1322.49     36.56 o 
   1   3   5    10060.65    10336.49    132.55 o 
   2   3   5      285.70      302.20     19.55 o 
   3   3   5     2394.67     2469.00     55.93 o 
  -7   4   5     1512.62     1522.62     52.34 o 
  -6   4   5     2088.73     2220.75     48.73 o 
  -5   4   5     6758.86     6828.71     94.32 o 
  -4   4   5       12.28       89.84     20.84 o 
  -3   4   5     1610.75     1691.25     47.00 o 
  -2   4   5     6069.67     6463.96    114.57 o 
  -1   4   5    10945.83    11207.78    165.34 o 
   0   4   5     6714.96     6575.68    108.32 o 
   1   4   5     3334.52     3363.87     62.69 o 
   2   4   5     7376.02     7124.22    116.79 o 
   3   4   5      256.25      307.55     38.01 o 
   4   4   5     2310.31     2404.00     89.23 o 
  -9   5   5      749.85      848.26     87.42 o 
  -8   5   5     5418.75     5308.18    138.49 o 
  -7   5   5      446.32      423.74     34.24 o 
  -6   5   5       88.87      106.21     21.02 o 
  -5   5   5     1262.25     1347.20     46.07 o 
  -4   5   5     6339.92     6336.31    122.70 o 
  -3   5   5     4656.42     4658.93     94.99 o 
  -2   5   5      211.80      229.41     26.26 o 
  -1   5   5     3380.27     3397.60     74.67 o 
   0   5   5      851.72     1006.37     67.16 o 
   1   5   5     4650.93     4391.45     93.03 o 
   2   5   5     2439.03     2481.95     79.01 o 
   3   5   5      922.78      844.91     62.08 o 
   4   5   5     1123.77      947.92     78.25 o 
   5   5   5      457.15      438.06     71.88 o 
 -10   6   5     1589.45     1657.22    112.85 o 
  -9   6   5      877.68      848.30    110.53 o 
  -8   6   5       98.50      114.42     33.15 o 
  -7   6   5     2799.29     2915.64     74.49 o 
  -6   6   5        1.94       18.45     20.25 o 
  -5   6   5      127.50      142.41     27.31 o 
  -4   6   5     2131.57     2132.15     73.54 o 
  -3   6   5     2345.22     2445.43     72.15 o 
  -2   6   5     7642.99     7334.36    138.16 o 
  -1   6   5     4900.26     4684.88     97.28 o 
   0   6   5     8209.75     8248.48    237.50 o 
   1   6   5     1158.30     1239.31     64.71 o 
   2   6   5      386.96      486.12     56.21 o 
   3   6   5       73.50       65.30     42.46 o 
   4   6   5     2443.52     2308.07    154.33 o 
 -10   7   5      139.68      136.31     56.23 o 
  -9   7   5       79.25       59.65     43.55 o 
  -8   7   5      335.35      240.82     51.77 o 
  -7   7   5     2270.58     2288.52     73.23 o 
  -6   7   5     2847.50     2782.54     79.97 o 
  -5   7   5      482.72      488.29     46.61 o 
  -4   7   5     1277.15     1467.57     66.63 o 
  -3   7   5      204.35      253.72     34.18 o 
  -2   7   5     2629.08     2850.65     92.94 o 
  -1   7   5     1177.48     1192.01     64.56 o 
   0   7   5     7538.88     7704.55    175.75 o 
   1   7   5     2383.22     2278.19     91.55 o 
   2   7   5      117.14      102.68     45.55 o 
   3   7   5      262.07      380.87    101.92 o 
 -10   8   5      396.73      512.97     89.31 o 
  -9   8   5       59.62       65.81     45.16 o 
  -8   8   5        3.44      -49.71     35.98 o 
  -7   8   5      243.86      195.92     36.01 o 
  -6   8   5       87.35       97.94     33.25 o 
  -5   8   5     5277.63     5367.04    138.39 o 
  -4   8   5     2196.60     2153.01     85.14 o 
  -3   8   5      728.00      705.44     59.06 o 
  -2   8   5      491.27      511.48     54.16 o 
  -1   8   5     2271.63     2217.40     92.68 o 
   0   8   5      239.97      236.22     44.80 o 
   1   8   5      680.50      645.13     75.05 o 
   2   8   5       54.13      148.20     55.23 o 
  -9   9   5     2111.54     2279.23    126.72 o 
  -8   9   5       68.57       29.22     41.96 o 
  -7   9   5       54.27       88.64     35.62 o 
  -6   9   5      910.88      863.53     71.06 o 
  -5   9   5      541.91      562.63     64.21 o 
  -4   9   5     1326.69     1332.67     81.99 o 
  -3   9   5       64.82       41.58     32.73 o 
  -2   9   5      113.28      112.18     38.47 o 
  -1   9   5      738.06      862.60     73.97 o 
   0   9   5     1016.04     1020.31    104.09 o 
  -8  10   5      396.79      369.21     71.95 o 
  -7  10   5      189.04      177.25     67.89 o 
  -6  10   5     1609.07     1786.31    111.18 o 
  -5  10   5      433.98      390.45     80.77 o 
  -4  10   5     2623.09     2674.17    135.60 o 
  -3  10   5      248.53      235.90     51.24 o 
  -2  10   5       63.92       -8.08     59.73 o 
   0   0   6    32875.57    35890.34    658.74 o 
  -1   1   6      961.05      926.70     19.58 o 
   0   1   6      506.77      449.59     15.98 o 
   1   1   6     4412.87     4707.51     55.60 o 
  -3   2   6    18104.45    17883.08    188.49 o 
  -2   2   6     1479.86     1375.11     31.15 o 
  -1   2   6     3778.44     4202.44     71.67 o 
   0   2   6     9815.02     9908.74    128.91 o 
   1   2   6     6528.78     6342.97     81.62 o 
   2   2   6      561.92      539.17     21.70 o 
  -5   3   6     4317.01     4259.93     66.92 o 
  -4   3   6    13396.22    13051.92    169.42 o 
  -3   3   6     3022.84     2938.06     54.95 o 
  -2   3   6    18363.16    17899.29    241.79 o 
  -1   3   6     6112.26     5897.69     99.20 o 
   0   3   6      122.21      127.51     15.79 o 
   1   3   6     1229.51     1405.60     35.25 o 
   2   3   6     2145.14     2197.60     48.64 o 
   3   3   6     1458.60     1464.36     43.34 o 
  -7   4   6    12596.53    12580.89    184.88 o 
  -6   4   6     4725.46     4752.77     74.74 o 
  -5   4   6    10270.22    10436.55    130.45 o 
  -4   4   6     6579.00     6797.01    104.23 o 
  -3   4   6    14057.73    13907.78    187.26 o 
  -2   4   6      651.14      627.12     39.19 o 
  -1   4   6     1524.31     1749.04     48.57 o 
   0   4   6    19819.77    19499.14    254.47 o 
   1   4   6     3548.57     3645.97     65.05 o 
   2   4   6      959.78      933.20     39.52 o 
   3   4   6      203.27      225.54     34.18 o 
   4   4   6      460.10      468.35     48.50 o 
  -9   5   6     1379.35     1254.15     92.34 o 
  -8   5   6     2642.95     2604.94     94.41 o 
  -7   5   6      110.70       82.64     26.11 o 
  -6   5   6      954.07      944.86     41.28 o 
  -5   5   6     3270.67     3167.38     68.30 o 
  -4   5   6     9972.91    10103.56    169.44 o 
  -3   5   6     3876.51     3805.23     87.79 o 
  -2   5   6     2367.28     2411.69     64.84 o 
  -1   5   6     3416.99     3438.53     75.91 o 
   0   5   6     7713.35     7637.44    129.01 o 
   1   5   6     1526.50     1581.05     58.44 o 
   2   5   6     3527.96     3506.38     96.30 o 
   3   5   6      255.85      280.90     41.38 o 
   4   5   6     2487.86     2415.13    107.95 o 
   5   5   6       17.59       12.97     57.64 o 
 -10   6   6      528.70      524.98     75.84 o 
  -9   6   6     3112.25     2820.09    133.86 o 
  -8   6   6      423.08      507.13     46.40 o 
  -7   6   6      451.92      584.60     42.15 o 
  -6   6   6     6167.11     5947.63    117.00 o 
  -5   6   6      737.35      782.43     46.86 o 
  -4   6   6     4288.40     4355.82    110.47 o 
  -3   6   6     1530.55     1458.27     55.64 o 
  -2   6   6      986.99     1048.60     48.51 o 
  -1   6   6     1341.62     1322.17     51.19 o 
   0   6   6    20814.65    20637.09    340.11 o 
   1   6   6       82.04      147.71     33.42 o 
   2   6   6       99.01      123.35     36.66 o 
   3   6   6      312.64      342.57     64.93 o 
   4   6   6      338.86      371.28     69.42 o 
 -10   7   6     1457.49     1331.16    102.91 o 
  -9   7   6      477.24      362.92     64.32 o 
  -8   7   6      218.74      253.96     54.74 o 
  -7   7   6     1370.98     1478.06     59.61 o 
  -6   7   6      479.74      502.48     44.98 o 
  -5   7   6       95.84      111.84     29.80 o 
  -4   7   6    12375.12    12737.39    216.29 o 
  -3   7   6      365.75      383.00     38.71 o 
  -2   7   6     3602.30     3620.36    106.26 o 
  -1   7   6       77.47       90.37     30.36 o 
   0   7   6      576.84      627.54     56.05 o 
   1   7   6     3385.44     3540.40    123.86 o 
   2   7   6      499.49      409.96     58.69 o 
   3   7   6     2597.83     2712.54    301.11 o 
 -10   8   6      408.03      437.06     85.06 o 
  -9   8   6     1560.04     1570.59    101.37 o 
  -8   8   6      316.03      401.05     61.40 o 
  -7   8   6      259.15      235.18     38.41 o 
  -6   8   6      293.57      339.25     44.69 o 
  -5   8   6     2693.61     2631.51     93.01 o 
  -4   8   6      510.95      489.48     54.63 o 
  -3   8   6      263.03      309.19     44.44 o 
  -2   8   6       97.88       42.31     36.13 o 
  -1   8   6     3319.85     3243.03    112.47 o 
   0   8   6       54.57       67.55     32.91 o 
   1   8   6      537.49      589.01     68.90 o 
   2   8   6      247.45      179.01     58.51 o 
  -9   9   6       53.00       36.92     44.76 o 
  -8   9   6     1381.77     1445.82    126.62 o 
  -7   9   6      458.03      407.99     53.32 o 
  -6   9   6     3020.80     2910.38    117.13 o 
  -5   9   6     1362.97     1291.64     81.99 o 
  -4   9   6     2632.87     2805.95    114.96 o 
  -3   9   6      458.69      401.60     52.01 o 
  -2   9   6      570.10      556.29     72.87 o 
  -1   9   6      514.51      547.42     60.78 o 
   0   9   6       22.35        0.14     38.23 o 
  -8  10   6      444.79      468.97     76.16 o 
  -7  10   6     1471.90     1599.23    121.20 o 
  -6  10   6      568.01      634.97     82.16 o 
  -5  10   6       38.06       56.10     57.55 o 
  -4  10   6      355.67      338.39     68.10 o 
  -3  10   6     2694.84     2835.06    117.10 o 
  -2  10   6      279.71      331.47     55.50 o 
  -1   1   7     2440.01     2351.82     36.10 o 
   0   1   7    12769.93    12593.74    164.08 o 
   1   1   7     6589.43     6297.91     71.13 o 
  -3   2   7     4551.56     4537.80     63.57 o 
  -2   2   7     1231.54     1214.70     27.52 o 
  -1   2   7     5838.32     5707.83     91.27 o 
   0   2   7        8.90        4.01      7.98 o 
   1   2   7      296.81      330.81     17.16 o 
   2   2   7     4054.99     4173.98     61.25 o 
  -5   3   7     3588.43     3529.03     59.65 o 
  -4   3   7    11509.95    12108.24    149.43 o 
  -3   3   7     9272.38     9033.37    121.24 o 
  -2   3   7     4013.29     3998.40     71.84 o 
  -1   3   7      445.31      505.89     28.37 o 
   0   3   7    20038.17    19807.65    248.53 o 
   1   3   7     1817.71     1953.09     40.80 o 
   2   3   7     8482.29     8381.59    113.97 o 
   3   3   7      618.96      632.47     32.01 o 
  -7   4   7      287.89      360.78     33.37 o 
  -6   4   7     6603.35     6689.54     94.75 o 
  -5   4   7      452.83      584.92     27.47 o 
  -4   4   7    42194.17    42115.19    475.45 o 
  -3   4   7    11781.86    12288.41    161.38 o 
  -2   4   7     4049.89     4078.35     82.62 o 
  -1   4   7     1753.53     1879.77     51.64 o 
   0   4   7    13396.10    13259.71    184.80 o 
   1   4   7     5186.52     5178.22     93.57 o 
   2   4   7     6346.18     6205.62    106.80 o 
   3   4   7     6752.01     7018.56    154.44 o 
   4   4   7      609.11      591.43     59.72 o 
  -9   5   7     2419.05     2357.12    122.63 o 
  -8   5   7     4159.22     4363.65    123.40 o 
  -7   5   7     5802.41     5781.43    117.58 o 
  -6   5   7     4250.22     4254.89     86.19 o 
  -5   5   7       44.00       50.27     17.24 o 
  -4   5   7      435.37      509.91     39.46 o 
  -3   5   7     3295.38     3269.26     79.48 o 
  -2   5   7     7842.65     7858.86    140.34 o 
  -1   5   7     4967.08     4995.35     95.44 o 
   0   5   7     1650.39     1636.12     51.78 o 
   1   5   7     1498.56     1526.71     64.74 o 
   2   5   7     1062.93     1119.79     54.68 o 
   3   5   7     1699.28     1618.98     74.57 o 
   4   5   7      632.88      748.40     72.25 o 
   5   5   7     1968.66     2025.24    122.28 o 
 -10   6   7      497.19      523.22     80.21 o 
  -9   6   7     1776.53     1708.80    104.64 o 
  -8   6   7     1733.38     1753.26     71.31 o 
  -7   6   7      150.36      148.17     28.23 o 
  -6   6   7     1306.82     1371.87     53.89 o 
  -5   6   7     4107.75     4181.79    100.21 o 
  -4   6   7     6758.66     6743.12    133.32 o 
  -3   6   7      634.10      609.82     41.42 o 
  -2   6   7     6524.96     6471.18    126.43 o 
  -1   6   7     1517.48     1511.39     59.77 o 
   0   6   7     3405.69     3479.22    103.24 o 
   1   6   7     6525.61     6605.86    155.34 o 
   2   6   7     1159.37      990.45     68.79 o 
   3   6   7      839.44      963.14     74.52 o 
   4   6   7      848.02      988.08     97.98 o 
 -10   7   7      326.50      240.39     62.48 o 
  -9   7   7      327.54      272.16     70.97 o 
  -8   7   7      254.94      249.03     41.32 o 
  -7   7   7      502.97      459.79     40.75 o 
  -6   7   7      118.33       69.62     27.36 o 
  -5   7   7     5872.58     5837.27    137.84 o 
  -4   7   7      311.80      358.32     37.85 o 
  -3   7   7     6629.06     6799.10    141.05 o 
  -2   7   7     1083.51     1126.77     56.03 o 
  -1   7   7     7026.49     6864.27    160.31 o 
   0   7   7      370.26      367.08     57.80 o 
   1   7   7      998.05     1120.69     67.87 o 
   2   7   7      645.31      750.27     73.16 o 
   3   7   7     1325.72     1392.90    127.47 o 
 -10   8   7       31.81       40.21     55.04 o 
  -9   8   7      364.97      478.60     69.26 o 
  -8   8   7      642.58      807.49     82.81 o 
  -7   8   7      185.89      251.08     42.84 o 
  -6   8   7     1591.75     1679.56     76.46 o 
  -5   8   7     3864.79     4122.33    119.64 o 
  -4   8   7      670.56      756.41     59.52 o 
  -3   8   7     1482.07     1454.71     73.25 o 
  -2   8   7     1283.38     1235.83     70.28 o 
  -1   8   7      861.32     1000.57     70.42 o 
   0   8   7     3282.11     3154.95    113.07 o 
   1   8   7      136.25      105.81     44.48 o 
   2   8   7     1209.99     1109.63     97.72 o 
  -9   9   7      256.99      212.42     58.37 o 
  -8   9   7      398.81      376.19     65.74 o 
  -7   9   7      341.12      323.54     48.95 o 
  -6   9   7     1523.78     1624.59    170.52 o 
  -5   9   7     2534.15     2637.48    111.39 o 
  -4   9   7      698.75      730.04     72.14 o 
  -3   9   7      913.08      940.78     74.12 o 
  -2   9   7      569.84      647.17     65.67 o 
  -1   9   7      124.67      131.03     41.53 o 
   0   9   7        1.38      -32.81     39.35 o 
  -8  10   7       37.91        9.60     60.59 o 
  -7  10   7      323.51      253.83     67.33 o 
  -6  10   7      526.10      452.95     71.71 o 
  -5  10   7     1971.57     1880.04    113.46 o 
  -4  10   7      874.36      907.21     94.49 o 
  -3  10   7     1450.43     1463.87     87.22 o 
  -2  10   7     1298.83     1379.78     89.39 o 
  -1   1   8     8093.12     8355.79    100.18 o 
   0   1   8     9366.92     9513.83    129.02 o 
   1   1   8     3324.71     3240.60     42.80 o 
  -3   2   8     1219.15     1319.35     30.45 o 
  -2   2   8      247.93      350.90     33.36 o 
  -1   2   8     2994.78     2963.48     52.69 o 
   0   2   8     4121.17     3871.90     68.27 o 
   1   2   8    10262.31    10040.36    116.63 o 
   2   2   8    12250.47    11738.71    136.33 o 
  -5   3   8     6767.34     6631.45     92.40 o 
  -4   3   8     9841.34    10033.34    126.61 o 
  -3   3   8    18125.46    17157.15    207.50 o 
  -2   3   8      861.89      951.02     32.43 o 
  -1   3   8     9022.25     8902.55    140.32 o 
   0   3   8      196.08      257.26     18.70 o 
   1   3   8     4468.14     4559.51     69.88 o 
   2   3   8     2093.22     2140.65     47.68 o 
   3   3   8     3173.71     3053.65     62.75 o 
  -7   4   8      235.31      257.11     33.75 o 
  -6   4   8     5693.49     5675.61     87.79 o 
  -5   4   8    15938.86    15837.55    184.10 o 
  -4   4   8    15618.70    15345.45    196.21 o 
  -3   4   8     9079.68     9566.44    143.21 o 
  -2   4   8    12368.83    12085.86    179.18 o 
  -1   4   8     4481.42     4532.96     82.04 o 
   0   4   8      609.87      650.83     31.38 o 
   1   4   8     3744.75     3710.00     75.14 o 
   2   4   8      515.98      584.66     38.03 o 
   3   4   8      674.08      699.12     46.50 o 
   4   4   8     4054.56     4022.06    129.40 o 
  -9   5   8      242.95      216.62     46.32 o 
  -8   5   8     3339.59     3457.60    109.31 o 
  -7   5   8     1651.56     1675.34     59.62 o 
  -6   5   8     5032.74     5078.84     94.19 o 
  -5   5   8     5520.57     5121.43     92.91 o 
  -4   5   8    15215.96    15371.14    235.26 o 
  -3   5   8     6931.73     6875.49    125.21 o 
  -2   5   8     2130.91     2236.54     62.49 o 
  -1   5   8     3499.15     3495.15     76.86 o 
   0   5   8    13587.14    13242.01    193.44 o 
   1   5   8     7382.59     7381.15    157.82 o 
   2   5   8      715.96      729.55     53.38 o 
   3   5   8      170.04      148.05     34.70 o 
   4   5   8     2262.96     2184.60    116.74 o 
   5   5   8        1.47       14.88     59.29 o 
 -10   6   8      108.97      116.53     54.13 o 
  -9   6   8      785.52      836.34     87.49 o 
  -8   6   8     1938.05     1831.66     73.27 o 
  -7   6   8      591.34      686.75     43.79 o 
  -6   6   8      474.53      461.87     37.89 o 
  -5   6   8     4842.65     4953.79    111.67 o 
  -4   6   8     5683.03     5546.70    118.29 o 
  -3   6   8     3011.48     3040.01     80.82 o 
  -2   6   8      551.37      607.64     45.26 o 
  -1   6   8     7683.19     7719.10    148.26 o 
   0   6   8     4063.60     4332.11    117.22 o 
   1   6   8     4641.88     4946.78    129.10 o 
   2   6   8     2913.15     2891.59    110.97 o 
   3   6   8     1954.00     2066.52     98.73 o 
   4   6   8      735.52      701.68     86.79 o 
 -10   7   8      762.27      818.44     91.70 o 
  -9   7   8     1816.33     1809.36    106.19 o 
  -8   7   8      733.93      632.04     57.54 o 
  -7   7   8      465.63      461.06     44.85 o 
  -6   7   8      551.24      550.59     46.24 o 
  -5   7   8     1450.30     1441.12     67.59 o 
  -4   7   8      291.92      324.51     36.84 o 
  -3   7   8      749.62      850.93     49.75 o 
  -2   7   8      874.52      880.33     52.02 o 
  -1   7   8     4660.15     4675.82    129.48 o 
   0   7   8     2729.02     2817.34    100.00 o 
   1   7   8      646.44      747.70     62.40 o 
   2   7   8     1613.40     1564.53     91.69 o 
   3   7   8      332.82      310.54     74.63 o 
 -10   8   8      367.35      221.46     87.29 o 
  -9   8   8      278.57      262.97     53.48 o 
  -8   8   8      386.78      482.81     67.52 o 
  -7   8   8      596.28      541.44     53.45 o 
  -6   8   8     1938.28     1978.68     82.33 o 
  -5   8   8     3233.06     3326.70    105.85 o 
  -4   8   8     3620.07     3541.73    112.92 o 
  -3   8   8      179.56      137.37     35.74 o 
  -2   8   8     2813.68     2977.22    105.47 o 
  -1   8   8      486.51      499.77     55.35 o 
   0   8   8       85.28       90.32     37.00 o 
   1   8   8      568.94      615.45     70.18 o 
   2   8   8     1365.96     1424.39    109.36 o 
  -9   9   8      385.78      356.55     81.40 o 
  -8   9   8      432.95      410.09     66.33 o 
  -7   9   8     1870.79     1917.51    114.44 o 
  -6   9   8      919.89     1018.02     79.65 o 
  -5   9   8      247.35      269.06     48.97 o 
  -4   9   8     2183.97     2293.20    107.57 o 
  -3   9   8     2160.51     2157.98     95.10 o 
  -2   9   8     1805.46     1981.35     92.95 o 
  -1   9   8      595.23      599.81     64.00 o 
   0   9   8      258.71      123.61     49.59 o 
  -8  10   8      319.75      386.82     84.10 o 
  -7  10   8      675.86      721.02     86.29 o 
  -6  10   8       96.86      147.66     55.60 o 
  -5  10   8        4.08       35.79     45.92 o 
  -4  10   8      695.70      608.39     66.81 o 
  -3  10   8      315.71      287.75     52.87 o 
  -2  10   8     1271.37     1318.51    113.59 o 
   0   0   9     4600.32     4635.43    106.30 o 
  -1   1   9    18358.71    18993.24    211.84 o 
   0   1   9     1333.45     1526.44     26.49 o 
   1   1   9     8563.75     8417.89    105.18 o 
  -3   2   9      163.91      206.85     14.52 o 
  -2   2   9    38946.93    37509.58    411.04 o 
  -1   2   9     8369.78     8281.67    111.70 o 
   0   2   9    31482.94    31452.58    368.99 o 
   1   2   9     5539.37     5646.02     73.69 o 
   2   2   9     2388.99     2669.06     46.13 o 
  -5   3   9     3814.61     3822.08     63.93 o 
  -4   3   9     8466.11     8518.22    110.61 o 
  -3   3   9     2604.04     2595.67     48.91 o 
  -2   3   9      201.81      227.58     19.01 o 
  -1   3   9     4817.53     4942.03     89.53 o 
   0   3   9     1886.94     2013.71     44.78 o 
   1   3   9     4897.78     4994.38     76.29 o 
   2   3   9     3498.56     3451.45     61.94 o 
   3   3   9      101.61      104.46     20.52 o 
  -7   4   9      340.02      347.98     39.79 o 
  -6   4   9     3732.04     3838.15     69.23 o 
  -5   4   9     9101.48     8820.64    117.91 o 
  -4   4   9     6686.46     6586.51    103.09 o 
  -3   4   9     7665.98     7854.23    125.31 o 
  -2   4   9     2411.74     2721.52     64.29 o 
  -1   4   9     4625.53     4684.18     85.14 o 
   0   4   9     5760.68     5380.56     93.54 o 
   1   4   9    15766.18    15185.54    206.84 o 
   2   4   9     1791.65     1888.77     85.60 o 
   3   4   9      862.63      870.67     50.96 o 
   4   4   9      101.79      196.10     40.38 o 
  -9   5   9     1341.49     1350.53     82.37 o 
  -8   5   9      288.41      320.25     45.39 o 
  -7   5   9     7194.24     7094.06    133.86 o 
  -6   5   9     4581.18     4712.08     81.74 o 
  -5   5   9     4642.26     4865.02     90.59 o 
  -4   5   9     9079.29     8944.92    142.09 o 
  -3   5   9     4082.73     4073.12     89.46 o 
  -2   5   9     3087.51     3104.27     76.91 o 
  -1   5   9    15170.81    14442.99    208.76 o 
   0   5   9      492.08      599.77     35.94 o 
   1   5   9     4936.16     5054.45    123.82 o 
   2   5   9     3074.59     2997.30     93.89 o 
   3   5   9      759.02      770.89     60.88 o 
   4   5   9     2554.67     2825.20    117.07 o 
   5   5   9       10.29       17.55     45.87 o 
 -10   6   9       46.15       78.21     46.91 o 
  -9   6   9      849.94      856.50     88.30 o 
  -8   6   9     4672.54     4696.24    119.01 o 
  -7   6   9     1271.10     1229.06     54.29 o 
  -6   6   9        3.26        6.03     20.17 o 
  -5   6   9     4603.45     4580.45    115.10 o 
  -4   6   9     3995.40     4040.24     96.22 o 
  -3   6   9       98.19      136.44     25.34 o 
  -2   6   9     1665.29     1651.76     59.24 o 
  -1   6   9     5233.37     5169.80    115.41 o 
   0   6   9       59.73       61.31     27.49 o 
   1   6   9     1035.91     1102.64     69.54 o 
   2   6   9     4100.37     4441.66    139.12 o 
   3   6   9     1238.91     1411.57     95.49 o 
   4   6   9      168.35      107.62     55.70 o 
 -10   7   9      122.09       83.31     69.78 o 
  -9   7   9      100.71      124.64     48.01 o 
  -8   7   9     1146.80     1158.65     67.61 o 
  -7   7   9     1275.14     1345.57     62.80 o 
  -6   7   9     1115.23     1134.70     61.89 o 
  -5   7   9     7002.87     6947.36    156.04 o 
  -4   7   9      324.58      270.62     34.34 o 
  -3   7   9      905.54      888.20     57.51 o 
  -2   7   9     2815.24     2839.66     87.94 o 
  -1   7   9     1068.25     1090.55     64.02 o 
   0   7   9      616.91      652.77     58.51 o 
   1   7   9     1861.58     1879.11     85.60 o 
   2   7   9        9.63       44.86     38.76 o 
   3   7   9      581.88      687.60     99.57 o 
 -10   8   9      790.32      705.70    113.33 o 
  -9   8   9      257.40      405.94     65.94 o 
  -8   8   9       12.27       15.61     30.68 o 
  -7   8   9     1214.46     1217.83     62.68 o 
  -6   8   9     4508.38     4643.51    129.40 o 
  -5   8   9      233.29      202.77     37.78 o 
  -4   8   9       99.37      154.32     35.73 o 
  -3   8   9      568.29      632.72     64.79 o 
  -2   8   9     3919.62     3946.81    124.76 o 
  -1   8   9     1852.03     1729.38     83.38 o 
   0   8   9        6.56        0.84     32.01 o 
   1   8   9      938.63      921.11     83.90 o 
   2   8   9      846.18      879.95     96.42 o 
  -9   9   9      346.60      361.33     83.02 o 
  -8   9   9      299.17      290.76     71.11 o 
  -7   9   9      121.28      166.38     44.96 o 
  -6   9   9      954.12     1089.21     77.77 o 
  -5   9   9     1480.93     1499.78     86.17 o 
  -4   9   9     2828.05     2746.13    117.32 o 
  -3   9   9     1190.59     1305.10     78.54 o 
  -2   9   9       10.12       54.03     37.22 o 
  -1   9   9     1035.72     1027.29     87.88 o 
   0   9   9      160.54       86.35     48.06 o 
  -8  10   9      806.76      991.89    118.54 o 
  -7  10   9      140.55      103.28     51.40 o 
  -6  10   9       46.30      130.60     52.58 o 
  -5  10   9       11.20      -42.26     42.32 o 
  -4  10   9      149.81      208.64     48.90 o 
  -3  10   9      574.52      644.07     68.91 o 
  -2  10   9      861.93      953.04     82.64 o 
  -1   1  10    11664.76    12242.92    142.62 o 
   0   1  10     7998.38     8411.59    101.53 o 
   1   1  10     7930.81     8032.75    107.00 o 
  -3   2  10     3948.08     4179.84     62.14 o 
  -2   2  10     3905.77     3587.65     58.40 o 
  -1   2  10     9431.52     9373.97    112.86 o 
   0   2  10      101.56      125.74     12.31 o 
   1   2  10    22050.77    21928.78    252.82 o 
   2   2  10    16291.29    16461.67    177.86 o 
  -5   3  10     4300.68     4386.56     68.96 o 
  -4   3  10     5041.54     5033.07     75.87 o 
  -3   3  10       42.38       42.36     14.70 o 
  -2   3  10     4182.26     4255.83     73.47 o 
  -1   3  10    22530.52    22380.97    274.63 o 
   0   3  10     6183.94     6002.76    101.62 o 
   1   3  10     2025.08     1986.66     41.88 o 
   2   3  10     1709.13     1842.10     43.96 o 
   3   3  10     6917.32     6556.86    111.31 o 
  -7   4  10     5674.89     5600.84    134.53 o 
  -6   4  10      112.42      160.47     21.41 o 
  -5   4  10     3270.58     3224.35     63.49 o 
  -4   4  10     1392.95     1443.38     42.96 o 
  -3   4  10     4638.35     4600.26     86.15 o 
  -2   4  10    15410.18    15455.79    228.64 o 
  -1   4  10     1850.44     1784.52     47.14 o 
   0   4  10      344.81      532.73     29.38 o 
   1   4  10     4237.94     4177.48     81.85 o 
   2   4  10     3990.45     4157.40     97.55 o 
   3   4  10      190.13      156.05     29.61 o 
   4   4  10     3480.15     3452.34    109.30 o 
  -9   5  10      556.84      484.31     55.34 o 
  -8   5  10      668.29      688.28     57.32 o 
  -7   5  10     1221.36     1175.46     51.88 o 
  -6   5  10     7253.46     7176.15    107.74 o 
  -5   5  10    24418.16    23731.37    294.03 o 
  -4   5  10     3104.65     3150.16     73.18 o 
  -3   5  10     3960.82     4091.18     92.07 o 
  -2   5  10     1769.14     1941.00     57.89 o 
  -1   5  10     4291.04     4350.89     86.37 o 
   0   5  10     4064.95     4161.14     95.43 o 
   1   5  10     5670.14     5753.36    134.66 o 
   2   5  10     2776.00     2746.34     90.91 o 
   3   5  10     1698.01     1601.12     76.04 o 
   4   5  10      140.10      164.44     46.04 o 
   5   5  10       74.34       57.66     50.76 o 
 -10   6  10      959.68     1062.70    103.22 o 
  -9   6  10     1996.96     1972.95    110.38 o 
  -8   6  10     2371.77     2569.13     86.29 o 
  -7   6  10     1778.26     1946.07     66.88 o 
  -6   6  10      262.64      284.81     31.99 o 
  -5   6  10     7011.33     7156.45    152.51 o 
  -4   6  10      131.19      207.95     28.43 o 
  -3   6  10     7040.01     7109.77    134.17 o 
  -2   6  10     3625.82     3583.01    116.46 o 
  -1   6  10     5890.75     5927.37    125.83 o 
   0   6  10       14.76       39.30     26.41 o 
   1   6  10     2516.96     2592.57     91.49 o 
   2   6  10      807.06      882.62     68.29 o 
   3   6  10      943.29     1064.38     79.18 o 
   4   6  10      157.26      112.62     72.08 o 
 -10   7  10       29.99      101.94     52.76 o 
  -9   7  10     2460.19     2510.98    127.14 o 
  -8   7  10      506.86      535.70     63.33 o 
  -7   7  10     2276.19     2291.86     80.43 o 
  -6   7  10     1660.73     1811.89     76.02 o 
  -5   7  10     1150.78     1265.66     74.15 o 
  -4   7  10     5630.17     5658.77    147.56 o 
  -3   7  10      199.67      224.14     36.50 o 
  -2   7  10     2880.91     2898.35    124.00 o 
  -1   7  10     2513.80     2377.07    121.16 o 
   0   7  10      163.52      195.36     39.09 o 
   1   7  10      578.89      668.44     60.77 o 
   2   7  10     3691.30     3627.33    135.60 o 
   3   7  10     1380.60     1467.32    214.22 o 
 -10   8  10     1275.97     1416.00    125.84 o 
  -9   8  10      624.49      659.38    107.74 o 
  -8   8  10       31.78       52.34     36.80 o 
  -7   8  10      556.26      484.88     52.83 o 
  -6   8  10     2339.08     2468.31     92.87 o 
  -5   8  10      678.13      719.17     57.17 o 
  -4   8  10     3860.44     3832.64    142.88 o 
  -3   8  10     1791.17     1555.56     85.07 o 
  -2   8  10      738.22      787.08     86.51 o 
  -1   8  10      499.61      495.80     55.53 o 
   0   8  10       10.65        8.30     30.27 o 
   1   8  10      145.12      128.44     45.94 o 
   2   8  10     1015.76     1205.15    108.05 o 
  -9   9  10      320.37      310.94     73.13 o 
  -8   9  10      668.10      708.51     80.02 o 
  -7   9  10     2659.08     2957.22    118.62 o 
  -6   9  10     1702.28     1547.36     88.82 o 
  -5   9  10      616.03      585.07     64.16 o 
  -4   9  10      128.94      135.32     43.45 o 
  -3   9  10     1005.72     1191.59     75.54 o 
  -2   9  10     3613.58     3741.59    128.26 o 
  -1   9  10      133.06      148.54     42.93 o 
   0   9  10      791.26      859.59     84.89 o 
  -8  10  10     1270.95     1375.39    133.42 o 
  -7  10  10       18.68       63.25     48.62 o 
  -6  10  10     1019.78     1011.82     99.07 o 
  -5  10  10       74.61       36.51     50.54 o 
  -4  10  10      202.57      235.85     49.65 o 
  -3  10  10     1337.20     1288.37     94.34 o 
  -2  10  10      973.82     1051.76     87.51 o 
  -1   1  11    11696.95    11191.14    132.67 o 
   0   1  11    17805.27    16826.42    190.50 o 
   1   1  11     2592.68     2594.24     48.93 o 
  -3   2  11     3273.69     3348.14     56.51 o 
  -2   2  11      459.05      546.71     26.12 o 
  -1   2  11     3406.11     3337.53     51.51 o 
   0   2  11      149.36       92.59     11.86 o 
   1   2  11    12503.76    12754.74    143.32 o 
   2   2  11     2241.45     2326.27     42.69 o 
  -5   3  11     7745.48     7508.43    101.85 o 
  -4   3  11     1646.71     1551.13     38.60 o 
  -3   3  11    36740.50    37054.04    415.88 o 
  -2   3  11     3025.81     3133.61     60.02 o 
  -1   3  11    11904.77    12172.15    166.78 o 
   0   3  11    26177.07    25531.42    312.67 o 
   1   3  11      895.32      845.62     26.98 o 
   2   3  11      727.36      760.80     29.13 o 
   3   3  11      354.14      320.49     27.69 o 
  -7   4  11     2085.42     2329.93     83.93 o 
  -6   4  11     7061.39     6998.82    116.16 o 
  -5   4  11     2772.88     2892.23     59.52 o 
  -4   4  11    14837.46    14446.32    187.51 o 
  -3   4  11     1664.20     1677.98     47.36 o 
  -2   4  11     2333.50     2433.20     59.98 o 
  -1   4  11      836.14      807.87     31.95 o 
   0   4  11    24741.46    24327.23    308.63 o 
   1   4  11       12.62       28.17     14.96 o 
   2   4  11     9605.13     9772.45    172.51 o 
   3   4  11      369.60      448.13     41.46 o 
   4   4  11      926.80     1013.17     66.80 o 
  -9   5  11      914.09      850.16     71.18 o 
  -8   5  11      477.32      473.49     49.51 o 
  -7   5  11     2505.92     2584.29     75.12 o 
  -6   5  11     1538.70     1476.33     42.30 o 
  -5   5  11      140.67      216.58     29.17 o 
  -4   5  11     2668.50     2762.43     68.48 o 
  -3   5  11     8282.27     7782.57    137.14 o 
  -2   5  11      537.54      537.87     36.54 o 
  -1   5  11        2.27        2.25     18.16 o 
   0   5  11      144.99      149.92     25.53 o 
   1   5  11     2210.57     2053.44     88.87 o 
   2   5  11     1282.80     1229.64     62.93 o 
   3   5  11     3310.43     3264.53    107.94 o 
   4   5  11     1225.95     1278.51     85.46 o 
   5   5  11      525.54      415.51     73.02 o 
 -10   6  11      472.24      471.70     78.54 o 
  -9   6  11     1540.13     1527.33     88.32 o 
  -8   6  11     1563.16     1613.92     69.84 o 
  -7   6  11    12783.14    12717.95    201.37 o 
  -6   6  11     3914.26     3988.85     87.00 o 
  -5   6  11     1581.38     1522.89     65.35 o 
  -4   6  11     6986.18     7045.60    137.69 o 
  -3   6  11      308.96      317.30     33.36 o 
  -2   6  11     9464.99     9454.25    157.20 o 
  -1   6  11     2161.53     2020.34     77.81 o 
   0   6  11     1976.70     2006.77     79.00 o 
   1   6  11      381.08      335.62     43.09 o 
   2   6  11      727.39      627.42     62.45 o 
   3   6  11     3671.08     3536.11    130.82 o 
   4   6  11      352.64      375.00     95.83 o 
 -10   7  11      926.20     1039.19    100.98 o 
  -9   7  11       50.44       66.69     83.67 o 
  -8   7  11     1147.98     1193.42     66.64 o 
  -7   7  11      636.01      576.27     44.68 o 
  -6   7  11    11760.63    11516.91    227.99 o 
  -5   7  11     2587.92     2632.13     88.99 o 
  -4   7  11     2236.21     2439.09     77.65 o 
  -3   7  11      426.25      456.07     49.31 o 
  -2   7  11     1390.85     1368.13     67.86 o 
  -1   7  11      265.06      340.03     44.06 o 
   0   7  11      710.10      631.80     58.61 o 
   1   7  11      776.63      748.06     64.12 o 
   2   7  11      177.99      185.01     44.43 o 
   3   7  11      393.55      554.94     93.44 o 
 -10   8  11      650.26      582.40     97.11 o 
  -9   8  11      292.74      304.27     58.83 o 
  -8   8  11      385.08      317.28     52.07 o 
  -7   8  11     1210.43     1327.55     72.27 o 
  -6   8  11     1618.27     1692.22     77.83 o 
  -5   8  11      391.76      328.52     49.89 o 
  -4   8  11      885.73      957.56     64.94 o 
  -3   8  11     3477.24     3463.38    115.02 o 
  -2   8  11      747.21      930.61     67.96 o 
  -1   8  11      606.52      513.78     60.60 o 
   0   8  11     1954.92     1842.03    110.37 o 
   1   8  11      308.01      341.58     56.71 o 
   2   8  11      289.66      282.59     81.50 o 
  -9   9  11       65.08       12.91     52.08 o 
  -8   9  11      278.04      209.49     54.67 o 
  -7   9  11       33.41       86.90     45.90 o 
  -6   9  11     1562.05     1585.42     89.49 o 
  -5   9  11      858.11      962.19     80.46 o 
  -4   9  11     1181.14     1076.32     81.64 o 
  -3   9  11     3827.35     3959.09    130.22 o 
  -2   9  11      166.78      236.15     46.09 o 
  -1   9  11      403.15      439.65     68.34 o 
   0   9  11      101.59       91.19     47.13 o 
  -8  10  11      646.23      906.03    146.31 o 
  -7  10  11      730.83      765.91     89.34 o 
  -6  10  11      538.75      573.37     92.23 o 
  -5  10  11      581.68      730.03     91.55 o 
  -4  10  11      359.87      355.24     58.18 o 
  -3  10  11      373.61      393.09     57.36 o 
  -2  10  11      291.22      335.23     57.46 o 
   0   0  12    13639.00    12984.11    260.94 o 
  -1   1  12    29262.28    28411.46    313.15 o 
   0   1  12    28694.50    27039.15    282.91 o 
   1   1  12    17611.19    17669.57    210.26 o 
  -3   2  12    19049.68    18528.85    223.07 o 
  -2   2  12     6697.91     6778.86     92.90 o 
  -1   2  12    16473.27    16444.22    198.36 o 
   0   2  12     3709.40     3351.54     62.05 o 
   1   2  12     1182.42     1172.63     32.20 o 
   2   2  12     1078.24      998.44     27.24 o 
  -5   3  12     2044.13     2158.91     45.12 o 
  -4   3  12      631.43      658.84     26.75 o 
  -3   3  12      179.69      185.38     20.91 o 
  -2   3  12    19569.46    19306.25    240.44 o 
  -1   3  12     1047.55     1020.54     27.19 o 
   0   3  12     4696.27     4594.63     86.91 o 
   1   3  12    13161.01    13032.78    163.48 o 
   2   3  12     8695.24     8879.51    121.41 o 
   3   3  12      205.27      202.94     26.24 o 
  -7   4  12     1828.84     1891.14     75.74 o 
  -6   4  12     2368.53     2570.62     63.33 o 
  -5   4  12     7659.82     7712.54    113.10 o 
  -4   4  12    13607.22    13510.88    169.46 o 
  -3   4  12      349.81      418.39     28.04 o 
  -2   4  12     1144.74     1029.01     39.08 o 
  -1   4  12    13006.78    12801.74    191.13 o 
   0   4  12       11.13       22.22     12.52 o 
   1   4  12     2425.42     2512.75     78.21 o 
   2   4  12      474.78      535.81     44.45 o 
   3   4  12    11756.83    11653.16    202.00 o 
   4   4  12     1446.57     1576.37     74.53 o 
  -9   5  12     1401.84     1279.18     84.81 o 
  -8   5  12      469.09      479.14     52.44 o 
  -7   5  12     2505.40     2497.83     78.52 o 
  -6   5  12      862.39      879.63     39.63 o 
  -5   5  12     3700.33     3719.72     77.32 o 
  -4   5  12     7654.38     7924.02    131.12 o 
  -3   5  12     1828.15     1843.36     59.65 o 
  -2   5  12     8794.69     9087.98    152.60 o 
  -1   5  12     2595.12     2672.32     64.25 o 
   0   5  12     1675.69     1649.38     66.11 o 
   1   5  12     1874.06     1950.12     79.46 o 
   2   5  12     1493.36     1485.01     68.01 o 
   3   5  12       66.77       61.01     31.03 o 
   4   5  12      543.37      529.76     64.12 o 
   5   5  12       50.77       39.23     52.43 o 
 -10   6  12      873.41      866.73     95.46 o 
  -9   6  12     1016.58     1080.49     73.46 o 
  -8   6  12       10.05       34.46     26.60 o 
  -7   6  12       28.38       42.02     23.18 o 
  -6   6  12    22795.98    21770.36    300.85 o 
  -5   6  12      737.54      793.93     52.95 o 
  -4   6  12     2172.70     2242.84     71.72 o 
  -3   6  12      402.03      417.08     36.29 o 
  -2   6  12      591.62      765.67     48.39 o 
  -1   6  12     2077.54     2102.41     79.21 o 
   0   6  12     5004.84     5127.62    131.36 o 
   1   6  12      212.68      235.81     38.81 o 
   2   6  12      759.18      727.58     60.13 o 
   3   6  12      828.52      837.34     77.25 o 
   4   6  12      820.78      765.16    174.07 o 
 -10   7  12     2397.26     2582.22    159.40 o 
  -9   7  12     1105.17     1299.46    109.51 o 
  -8   7  12      665.71      699.77     60.44 o 
  -7   7  12     1019.56     1162.17     61.05 o 
  -6   7  12       33.50       66.66     28.79 o 
  -5   7  12     2167.45     2208.36     82.36 o 
  -4   7  12     1819.11     1782.20     72.42 o 
  -3   7  12    11424.34    11184.34    220.42 o 
  -2   7  12     1582.16     1702.18     75.09 o 
  -1   7  12      260.42      207.55     38.97 o 
   0   7  12       69.61       -5.79     27.24 o 
   1   7  12      225.92      309.74     45.33 o 
   2   7  12     1386.68     1457.30    115.07 o 
   3   7  12      642.10      824.64    107.83 o 
  -9   8  12      334.89      353.00     64.15 o 
  -8   8  12       56.82      104.55     44.93 o 
  -7   8  12      802.52      915.38     65.38 o 
  -6   8  12        5.18       -5.13     26.53 o 
  -5   8  12      602.73      607.16     62.46 o 
  -4   8  12     1497.93     1429.08     74.31 o 
  -3   8  12       48.87       86.56     34.34 o 
  -2   8  12      685.59      589.93     68.73 o 
  -1   8  12      213.76      245.28     44.04 o 
   0   8  12       67.98       59.60     34.72 o 
   1   8  12     1069.45     1011.66    126.64 o 
  -9   9  12      205.05      159.06     62.29 o 
  -8   9  12      264.91      186.47     54.74 o 
  -7   9  12     1234.94     1298.38     97.11 o 
  -6   9  12     1070.57     1053.71     79.69 o 
  -5   9  12     1555.57     1514.90     88.20 o 
  -4   9  12      587.07      596.15     66.97 o 
  -3   9  12      752.89      682.78     65.61 o 
  -2   9  12     1329.48     1488.20     83.98 o 
  -1   9  12     1051.94     1108.98     84.60 o 
   0   9  12        6.92       24.86     39.96 o 
  -7  10  12     2503.01     2574.21    136.20 o 
  -6  10  12      686.81      826.20    126.39 o 
  -5  10  12       74.51       79.64     51.33 o 
  -4  10  12      807.54      897.77     80.06 o 
  -3  10  12      613.99      732.87     73.89 o 
  -1   1  13      136.00      120.57     14.59 o 
   0   1  13      844.91      961.45     27.25 o 
   1   1  13     3692.79     3695.53     73.41 o 
  -3   2  13     4066.12     4256.26     68.80 o 
  -2   2  13    39708.20    40401.81    444.39 o 
  -1   2  13     2497.11     2551.95     49.76 o 
   0   2  13    29429.42    28593.49    340.82 o 
   1   2  13     4941.13     4898.78     81.88 o 
   2   2  13     4043.00     4171.99     61.88 o 
  -5   3  13      218.53      215.36     18.75 o 
  -4   3  13     9050.54     8596.88    126.21 o 
  -3   3  13     2457.40     2422.05     50.68 o 
  -2   3  13     3937.52     4042.45     66.65 o 
  -1   3  13     5448.24     5469.16     85.89 o 
   0   3  13     7622.38     7045.33    105.96 o 
   1   3  13     1894.69     1817.46     38.91 o 
   2   3  13     3358.11     3338.24     67.81 o 
   3   3  13     7641.84     7775.14    134.13 o 
  -7   4  13       48.37       85.10     28.26 o 
  -6   4  13     6392.68     6226.25    108.44 o 
  -5   4  13     2578.10     2568.19     55.98 o 
  -4   4  13     4041.91     3726.92     72.05 o 
  -3   4  13    10436.73    10026.96    133.75 o 
  -2   4  13     3860.46     4040.06     83.47 o 
  -1   4  13     1996.10     1932.93     48.53 o 
   0   4  13      603.88      673.72     28.67 o 
   1   4  13     6338.14     6136.68    133.54 o 
   2   4  13     2640.45     2558.46    102.33 o 
   3   4  13      119.89      140.18     29.18 o 
   4   4  13      946.21     1058.30     65.83 o 
  -9   5  13      604.04      590.13     60.17 o 
  -8   5  13      304.72      341.73     46.38 o 
  -7   5  13      846.67      896.75     51.31 o 
  -6   5  13     4165.49     3986.35     80.18 o 
  -5   5  13     2946.10     2983.54     68.78 o 
  -4   5  13     2465.98     2439.24     64.71 o 
  -3   5  13      196.83      157.17     24.96 o 
  -2   5  13     3642.27     3793.96     83.48 o 
  -1   5  13     6575.41     6391.25    110.92 o 
   0   5  13      416.64      450.09     42.32 o 
   1   5  13     2824.71     2789.49     88.32 o 
   2   5  13     3323.69     3381.95    136.65 o 
   3   5  13     3074.62     2979.25    125.01 o 
   4   5  13     2048.77     2053.77    103.49 o 
   5   5  13      654.83      683.17    128.09 o 
 -10   6  13     2028.07     1986.96    120.77 o 
  -9   6  13      387.17      321.37     52.43 o 
  -8   6  13     1525.89     1534.92     77.29 o 
  -7   6  13      859.63      891.58     50.87 o 
  -6   6  13     8609.06     8679.77    141.89 o 
  -5   6  13     4169.88     4123.32    108.53 o 
  -4   6  13     6562.71     6326.71    128.49 o 
  -3   6  13     7336.06     7591.63    144.38 o 
  -2   6  13     2901.50     2962.33    106.23 o 
  -1   6  13     2699.17     2507.84     87.76 o 
   0   6  13     1429.12     1368.32     66.72 o 
   1   6  13      191.71      229.64     38.47 o 
   2   6  13      295.93      289.22     43.95 o 
   3   6  13      146.91      138.97     43.49 o 
   4   6  13     2055.66     2087.56    139.40 o 
 -10   7  13       32.28       84.28     58.81 o 
  -9   7  13      307.72      234.54     55.37 o 
  -8   7  13     4052.57     3940.65    120.66 o 
  -7   7  13     4550.51     4520.62    115.21 o 
  -6   7  13      918.14      948.99     59.55 o 
  -5   7  13      803.97      843.74     57.22 o 
  -4   7  13       73.15      109.27     26.58 o 
  -3   7  13      140.18      279.50     38.97 o 
  -2   7  13     3036.45     2997.83    101.03 o 
  -1   7  13      346.67      339.06     43.88 o 
   0   7  13      467.64      485.02     52.86 o 
   1   7  13      264.74      328.47     48.13 o 
   2   7  13     1247.40     1118.12     85.58 o 
   3   7  13      124.76      108.76     61.22 o 
  -9   8  13      163.81      159.57     51.05 o 
  -8   8  13        1.93      103.11     41.07 o 
  -7   8  13     3885.20     3650.99    117.36 o 
  -6   8  13     1697.63     1484.55     73.27 o 
  -5   8  13      334.63      422.82     49.20 o 
  -4   8  13      892.34     1014.53     65.62 o 
  -3   8  13     2949.01     2904.70    104.76 o 
  -2   8  13      378.37      301.83     46.36 o 
  -1   8  13      245.87      246.46     45.05 o 
   0   8  13        0.59       37.42     31.95 o 
   1   8  13     1155.52     1221.88     89.86 o 
  -9   9  13      323.71      333.80     98.96 o 
  -8   9  13      159.02      126.10     49.27 o 
  -7   9  13      295.21      365.85     57.37 o 
  -6   9  13      375.55      337.08     55.56 o 
  -5   9  13      445.37      540.42     79.12 o 
  -4   9  13     2189.00     2059.73    116.83 o 
  -3   9  13      126.06      159.09     41.41 o 
  -2   9  13     1157.93     1060.81     81.17 o 
  -1   9  13     1174.66     1292.13     85.01 o 
   0   9  13     3226.00     3112.08    137.80 o 
  -7  10  13       53.64       65.85     50.68 o 
  -6  10  13     1932.46     1885.02    117.64 o 
  -5  10  13      669.14      628.01     82.23 o 
  -4  10  13     2188.59     2049.95    101.02 o 
  -3  10  13      100.94      156.41     47.93 o 
  -1   1  14    22192.20    21795.31    246.67 o 
   0   1  14     1503.05     1584.03     35.74 o 
   1   1  14    19115.14    18493.58    223.29 o 
  -3   2  14    11651.40    11913.61    148.36 o 
  -2   2  14    10895.95    11008.86    139.23 o 
  -1   2  14    18171.91    17688.64    211.85 o 
   0   2  14     4524.20     4555.55     80.49 o 
   1   2  14    17852.26    17193.96    213.44 o 
   2   2  14    15072.64    15094.76    182.03 o 
  -5   3  14     8103.29     8011.45    114.44 o 
  -4   3  14      346.52      382.24     23.85 o 
  -3   3  14       15.90       13.32     11.89 o 
  -2   3  14    10430.70    10796.79    142.98 o 
  -1   3  14    16595.46    15923.43    213.49 o 
   0   3  14      417.37      410.50     22.56 o 
   1   3  14      271.81      235.22     19.15 o 
   2   3  14     2207.36     2054.15     51.46 o 
   3   3  14      822.34      802.58     41.76 o 
  -7   4  14     2552.87     2441.48     86.15 o 
  -6   4  14      165.62      199.94     24.73 o 
  -5   4  14     1016.90     1085.42     40.21 o 
  -4   4  14     4872.78     5093.95     88.23 o 
  -3   4  14      383.62      457.42     26.19 o 
  -2   4  14    15919.26    16037.63    207.76 o 
  -1   4  14      500.37      470.21     32.55 o 
   0   4  14     7216.05     7532.47    117.78 o 
   1   4  14     3016.38     2906.46     84.92 o 
   2   4  14     2066.15     2083.29     74.40 o 
   3   4  14      314.51      268.60     36.29 o 
   4   4  14     3375.86     3229.87    107.78 o 
  -9   5  14     1093.26     1182.77     77.00 o 
  -8   5  14      816.22      817.49     64.09 o 
  -7   5  14        4.62       25.60     22.23 o 
  -6   5  14    11554.52    11665.22    159.39 o 
  -5   5  14    20392.10    20396.38    259.97 o 
  -4   5  14      949.55      969.87     39.78 o 
  -3   5  14     8255.53     8124.25    143.28 o 
  -2   5  14     2350.10     2334.83     59.65 o 
  -1   5  14     3006.91     2902.47     77.58 o 
   0   5  14     1517.94     1446.63     63.48 o 
   1   5  14      192.32      176.13     31.93 o 
   2   5  14     2628.23     2680.32     91.58 o 
   3   5  14      617.15      608.92     62.60 o 
   4   5  14     1036.85     1033.86     82.27 o 
   5   5  14     1943.18     1968.30    135.64 o 
 -10   6  14      577.32      714.30    147.61 o 
  -9   6  14      503.01      485.28     60.06 o 
  -8   6  14     1053.20     1172.13     62.02 o 
  -7   6  14     2015.23     1907.00     71.81 o 
  -6   6  14       11.66       55.42     23.10 o 
  -5   6  14    10792.10    10603.85    174.48 o 
  -4   6  14      194.38      170.81     28.12 o 
  -3   6  14      900.50      952.66     46.61 o 
  -2   6  14     2208.07     2153.07     71.28 o 
  -1   6  14      209.78      176.23     32.92 o 
   0   6  14     1752.68     1747.68     75.10 o 
   1   6  14     1632.03     1533.69     72.33 o 
   2   6  14      942.13      895.44     65.12 o 
   3   6  14      186.08       95.80     39.63 o 
   4   6  14      449.32      519.92     90.41 o 
 -10   7  14        5.43       18.22     69.96 o 
  -9   7  14     1030.99      851.99     88.00 o 
  -8   7  14      410.68      372.39     48.92 o 
  -7   7  14     3924.93     3570.44    100.99 o 
  -6   7  14     2119.56     2357.65     85.36 o 
  -5   7  14        8.23       10.26     23.18 o 
  -4   7  14     2127.94     2202.91     93.30 o 
  -3   7  14      342.47      308.89     41.72 o 
  -2   7  14     2783.05     2899.82     98.93 o 
  -1   7  14     1577.53     1493.15     73.51 o 
   0   7  14       47.01       29.90     31.04 o 
   1   7  14     1760.56     1788.05     83.84 o 
   2   7  14      167.17      142.81     52.00 o 
   3   7  14      823.08      831.68     91.25 o 
  -9   8  14     1247.38     1396.53    119.98 o 
  -8   8  14     1626.56     1630.56     89.67 o 
  -7   8  14      422.86      546.41     55.88 o 
  -6   8  14     1111.61     1149.34     67.64 o 
  -5   8  14      829.37      792.96     62.18 o 
  -4   8  14     3574.38     3505.32    126.66 o 
  -3   8  14      652.71      642.06     60.27 o 
  -2   8  14     1032.14     1086.20     70.09 o 
  -1   8  14     1700.98     1505.14     79.98 o 
   0   8  14      495.63      536.01     58.16 o 
   1   8  14      922.01      929.35     85.55 o 
  -9   9  14      656.03      726.39    107.81 o 
  -8   9  14     1354.71     1318.17     95.71 o 
  -7   9  14     1104.22     1146.14     79.86 o 
  -6   9  14      581.65      573.12     64.60 o 
  -5   9  14     1032.37     1213.08     83.55 o 
  -4   9  14      971.70      869.18     71.80 o 
  -3   9  14      140.72      108.20     39.75 o 
  -2   9  14      191.67      174.61     43.57 o 
  -1   9  14      981.90      981.62     76.65 o 
   0   9  14     1176.84     1262.65    108.65 o 
  -7  10  14        6.50      -15.29     44.78 o 
  -6  10  14      647.20      777.88     91.05 o 
  -5  10  14     1956.53     1992.59    120.91 o 
  -4  10  14      394.83      362.10     56.65 o 
  -3  10  14      786.09      826.52     76.87 o 
   0   0  15       12.27      -13.71     15.78 o 
  -1   1  15      415.42      488.84     23.92 o 
   0   1  15      201.64      228.95     17.53 o 
   1   1  15    27036.01    27039.50    330.42 o 
  -3   2  15     1454.24     1406.46     36.88 o 
  -2   2  15      116.01       88.59     12.89 o 
  -1   2  15    28810.57    28603.73    298.87 o 
   0   2  15    62285.73    61569.28    706.47 o 
   1   2  15     8612.84     8270.81    117.14 o 
   2   2  15     1962.58     1991.68     41.27 o 
  -5   3  15     3530.74     3651.40     71.62 o 
  -4   3  15      875.69      760.61     33.93 o 
  -3   3  15      230.85      246.93     19.53 o 
  -2   3  15     1520.49     1429.64     35.11 o 
  -1   3  15     7712.43     7484.65    115.67 o 
   0   3  15     4049.69     4230.67     73.74 o 
   1   3  15     2755.17     2712.65     67.78 o 
   2   3  15     2020.47     2115.13     61.75 o 
   3   3  15     1258.87     1312.21     50.51 o 
  -7   4  15     1324.14     1309.59     58.68 o 
  -6   4  15     8783.46     8687.15    135.35 o 
  -5   4  15    14611.58    14097.08    192.69 o 
  -4   4  15     1624.07     1803.62     48.48 o 
  -3   4  15      740.45      657.29     27.32 o 
  -2   4  15     1859.51     1855.70     47.29 o 
  -1   4  15     3419.97     3338.89     65.45 o 
   0   4  15     6359.65     6469.98    119.37 o 
   1   4  15      668.79      853.04     48.48 o 
   2   4  15     2848.27     2963.61    122.02 o 
   3   4  15     1067.05      953.47     57.32 o 
   4   4  15      992.01     1070.10     80.49 o 
  -9   5  15      852.75      839.42     77.52 o 
  -8   5  15     1785.13     1882.58     90.27 o 
  -7   5  15     2454.03     2412.54     78.79 o 
  -6   5  15     4296.41     4100.63     86.47 o 
  -5   5  15      676.38      815.83     46.25 o 
  -4   5  15    15647.89    15169.76    198.54 o 
  -3   5  15     3272.09     3196.34     72.70 o 
  -2   5  15     2171.22     2101.69     57.73 o 
  -1   5  15      930.99     1042.76     47.30 o 
   0   5  15     5070.38     5111.21    124.22 o 
   1   5  15      999.46     1158.54     59.42 o 
   2   5  15     1125.89     1022.92     60.72 o 
   3   5  15     1963.78     1975.11     91.79 o 
   4   5  15     3207.79     3108.68    137.34 o 
   5   5  15      971.70     1143.66    126.73 o 
 -10   6  15      249.22      295.62     64.72 o 
  -9   6  15      189.86      128.11     60.25 o 
  -8   6  15      829.31      853.60     65.40 o 
  -7   6  15      671.57      649.40     49.39 o 
  -6   6  15      538.99      511.24     43.53 o 
  -5   6  15     4117.68     4067.37     86.04 o 
  -4   6  15     8351.89     8228.92    156.63 o 
  -3   6  15     1304.30     1304.54     53.97 o 
  -2   6  15     3038.64     2994.96     85.06 o 
  -1   6  15     1059.69     1059.41     59.24 o 
   0   6  15     3844.31     3925.76    113.59 o 
   1   6  15      531.78      510.98     50.57 o 
   2   6  15     1353.77     1486.16     74.75 o 
   3   6  15      228.94      220.74     48.66 o 
   4   6  15      162.05      215.31     57.93 o 
 -10   7  15      766.84      814.23    127.67 o 
  -9   7  15      118.79       74.55     40.64 o 
  -8   7  15     1285.20     1337.53     73.09 o 
  -7   7  15      359.56      418.55     42.78 o 
  -6   7  15      531.33      499.26     49.39 o 
  -5   7  15     2567.91     2528.60     81.32 o 
  -4   7  15     1608.47     1545.82     81.83 o 
  -3   7  15     1325.26     1211.73     59.22 o 
  -2   7  15     1206.95     1108.84     65.54 o 
  -1   7  15      529.86      420.60     59.77 o 
   0   7  15        1.56       12.28     28.28 o 
   1   7  15      586.66      652.01     61.89 o 
   2   7  15       89.87       50.94     36.02 o 
   3   7  15     1114.68      939.98     99.05 o 
  -9   8  15      154.31      221.08     55.13 o 
  -8   8  15     3808.00     3730.66    134.61 o 
  -7   8  15     1501.46     1586.91     78.60 o 
  -6   8  15      730.12      746.69     69.93 o 
  -5   8  15     1822.45     1849.14     84.38 o 
  -4   8  15      744.11      821.86     73.28 o 
  -3   8  15     2061.18     2092.61     96.19 o 
  -2   8  15     1404.43     1353.10     75.73 o 
  -1   8  15      633.89      684.05     63.90 o 
   0   8  15     3687.19     3690.67    181.26 o 
   1   8  15      190.33      203.27     49.53 o 
  -9   9  15     1155.30     1311.98    160.44 o 
  -8   9  15      188.54      194.24     64.57 o 
  -7   9  15      125.51      100.20     42.49 o 
  -6   9  15      209.60      180.73     46.77 o 
  -5   9  15      912.33      865.15     78.72 o 
  -4   9  15     2927.03     3136.52    116.25 o 
  -3   9  15      174.54      213.05     45.08 o 
  -2   9  15       71.46      114.49     39.86 o 
  -1   9  15      204.37      210.46     45.99 o 
   0   9  15       63.12       94.98     44.29 o 
  -7  10  15      713.18      672.33     87.62 o 
  -6  10  15      230.53      320.62     72.58 o 
  -5  10  15     1012.73     1080.67     86.96 o 
  -4  10  15      100.78      111.26     42.62 o 
  -3  10  15     1129.45      884.29     90.41 o 
  -1   1  16    31851.05    31471.60    349.39 o 
   0   1  16    22406.67    21958.59    250.30 o 
   1   1  16      722.49      804.90     70.58 o 
  -3   2  16      350.01      270.93     19.90 o 
  -2   2  16     1945.52     1871.20     40.80 o 
  -1   2  16      784.07      781.74     45.13 o 
   0   2  16     5546.01     5741.55     89.09 o 
   1   2  16     5265.60     4924.10     83.51 o 
   2   2  16    10961.37    10962.98    155.37 o 
  -5   3  16     6404.29     6448.14    113.84 o 
  -4   3  16      378.56      390.62     30.50 o 
  -3   3  16       35.86       37.20     14.88 o 
  -2   3  16      206.97      120.21     14.11 o 
  -1   3  16     5193.10     5043.63     83.78 o 
   0   3  16    14799.68    14061.92    188.05 o 
   1   3  16    13260.19    13751.10    205.36 o 
   2   3  16     3789.44     3927.89     88.15 o 
   3   3  16      923.57      945.33     48.19 o 
  -7   4  16     1585.97     1599.73     64.99 o 
  -6   4  16     2898.46     3145.15     77.90 o 
  -5   4  16     4340.43     4457.08     81.46 o 
  -4   4  16      517.21      599.51     36.97 o 
  -3   4  16      400.22      455.13     25.90 o 
  -2   4  16    12449.68    12508.47    158.21 o 
  -1   4  16    13137.03    13733.65    190.67 o 
   0   4  16     5653.80     6091.86    114.73 o 
   1   4  16      535.22      467.07     45.15 o 
   2   4  16     1388.78     1385.02     65.84 o 
   3   4  16     3709.06     3801.06    103.90 o 
   4   4  16      132.40      122.17     34.89 o 
  -9   5  16     1028.37     1099.74     84.32 o 
  -8   5  16     1240.45     1149.19     74.55 o 
  -7   5  16     2373.32     2426.72     80.30 o 
  -6   5  16     2610.53     2602.23     67.49 o 
  -5   5  16     5805.42     5568.96    100.22 o 
  -4   5  16     3890.44     3906.71     80.44 o 
  -3   5  16     6950.11     7069.30    117.08 o 
  -2   5  16     3818.87     4024.80     83.74 o 
  -1   5  16      503.07      533.11     38.65 o 
   0   5  16     1587.66     1406.42     62.80 o 
   1   5  16     3704.88     3594.29    104.18 o 
   2   5  16      265.47      204.02     36.30 o 
   3   5  16      599.01      635.83     64.03 o 
   4   5  16      205.44      189.28     48.78 o 
   5   5  16     1658.63     1724.09     90.58 o 
 -10   6  16      162.61      162.31     57.56 o 
  -9   6  16     1149.26     1112.95     73.25 o 
  -8   6  16      113.72       79.77     33.45 o 
  -7   6  16     1150.05     1069.82     62.68 o 
  -6   6  16      377.68      396.38     38.79 o 
  -5   6  16     2638.24     2699.28     68.52 o 
  -4   6  16     2838.17     2999.53     85.26 o 
  -3   6  16      831.43      846.41     52.77 o 
  -2   6  16     1417.18     1304.18     77.89 o 
  -1   6  16     3571.02     3456.72    104.53 o 
   0   6  16       57.36       65.14     26.67 o 
   1   6  16     3067.04     2989.37    102.45 o 
   2   6  16     3190.45     3372.89    110.00 o 
   3   6  16      857.86      845.70     88.81 o 
   4   6  16      359.82      349.51     68.20 o 
 -10   7  16      642.63      831.10    163.11 o 
  -9   7  16      473.94      444.88     60.64 o 
  -8   7  16      687.42      703.99     62.54 o 
  -7   7  16      384.92      449.64     48.67 o 
  -6   7  16     1215.92     1164.44     63.28 o 
  -5   7  16     2213.52     2134.22     75.88 o 
  -4   7  16     1768.19     1914.60     77.69 o 
  -3   7  16     4595.78     4770.68    131.95 o 
  -2   7  16      245.76      174.79     35.41 o 
  -1   7  16     3492.33     3464.21    111.30 o 
   0   7  16      303.07      336.98     47.18 o 
   1   7  16      515.98      565.44     58.25 o 
   2   7  16      837.28     1005.01     84.13 o 
   3   7  16     1127.20      996.99    102.50 o 
  -9   8  16     2289.20     2175.92    120.55 o 
  -8   8  16      116.85       75.02     40.78 o 
  -7   8  16      711.77      789.53     64.27 o 
  -6   8  16      248.97      292.75     49.19 o 
  -5   8  16     1129.73     1039.53     68.63 o 
  -4   8  16      170.66      224.48     47.61 o 
  -3   8  16      482.02      501.34     54.60 o 
  -2   8  16     3071.49     2998.21    111.14 o 
  -1   8  16      452.78      450.68     54.77 o 
   0   8  16     2780.64     2915.36    112.69 o 
   1   8  16      343.76      314.47     62.46 o 
  -9   9  16      252.83      386.92     85.00 o 
  -8   9  16     2092.93     2261.72    143.83 o 
  -7   9  16      504.67      588.98     68.21 o 
  -6   9  16     1129.94     1190.83     86.42 o 
  -5   9  16     1043.07      993.96     81.96 o 
  -4   9  16      132.60      109.24     39.54 o 
  -3   9  16      785.05      755.64     77.51 o 
  -2   9  16      726.90      787.59     71.66 o 
  -1   9  16      338.62      364.41     55.96 o 
   0   9  16      850.75      845.94     79.74 o 
  -7  10  16      683.57      678.11    184.97 o 
  -6  10  16      143.94      145.75     56.85 o 
  -5  10  16     1557.27     1816.84    121.85 o 
  -4  10  16      372.85      396.54     61.37 o 
  -3  10  16      881.00      921.23     81.84 o 
  -1   1  17     2304.05     2503.35     52.69 o 
   0   1  17    46869.70    46640.53    507.87 o 
   1   1  17     8234.66     7926.47    103.23 o 
  -3   2  17     5652.75     5565.03     94.00 o 
  -2   2  17     4662.75     4273.53     68.92 o 
  -1   2  17     7514.78     7216.50    101.81 o 
   0   2  17    12228.34    11410.50    150.19 o 
   1   2  17      500.96      477.75     35.26 o 
   2   2  17      462.52      553.35     29.86 o 
  -5   3  17     1685.48     1618.90     48.08 o 
  -4   3  17     1097.01     1070.67     36.79 o 
  -3   3  17      976.69     1049.70     34.04 o 
  -2   3  17     6416.76     6348.88     86.23 o 
  -1   3  17      505.61      496.01     25.03 o 
   0   3  17    21285.48    20428.34    260.27 o 
   1   3  17     7771.98     7769.64    117.36 o 
   2   3  17     3329.35     3422.21     81.05 o 
   3   3  17    10873.40    10799.06    187.99 o 
  -7   4  17     4095.52     4044.84    103.56 o 
  -6   4  17     5000.38     5277.47    107.71 o 
  -5   4  17     1507.91     1553.64     51.70 o 
  -4   4  17    14108.58    14277.63    189.41 o 
  -3   4  17      842.60      859.57     33.02 o 
  -2   4  17      445.45      460.42     24.81 o 
  -1   4  17     7364.77     7197.25    117.46 o 
   0   4  17     4352.32     4376.39    106.98 o 
   1   4  17     2641.68     2705.65     82.96 o 
   2   4  17     1068.76     1059.06     55.67 o 
   3   4  17      759.32      690.09     54.38 o 
   4   4  17     2511.30     2321.18     93.57 o 
  -9   5  17     2561.73     2509.19    112.58 o 
  -8   5  17      265.61      254.86     45.07 o 
  -7   5  17      477.80      532.45     45.69 o 
  -6   5  17      293.62      285.92     31.81 o 
  -5   5  17      580.86      616.31     36.00 o 
  -4   5  17     1424.39     1444.38     46.97 o 
  -3   5  17     1854.01     1807.27     52.18 o 
  -2   5  17     3257.09     3199.85     82.86 o 
  -1   5  17     2500.20     2523.50     82.88 o 
   0   5  17       19.38       43.79     23.86 o 
   1   5  17     2087.76     2171.38     87.61 o 
   2   5  17      782.44      784.69     57.89 o 
   3   5  17       32.37       69.64     35.99 o 
   4   5  17        9.11       72.59     43.94 o 
   5   5  17      305.63      303.68     62.97 o 
 -10   6  17      949.27     1066.65     89.20 o 
  -9   6  17      360.36      429.87     53.49 o 
  -8   6  17      722.70      856.76     67.43 o 
  -7   6  17      887.29      919.00     59.10 o 
  -6   6  17      715.63      712.66     48.46 o 
  -5   6  17      418.67      414.87     33.18 o 
  -4   6  17     5595.37     5612.02    119.74 o 
  -3   6  17    10802.99    10821.09    206.78 o 
  -2   6  17     1112.81     1189.38     65.21 o 
  -1   6  17     2161.98     2270.63     83.58 o 
   0   6  17      390.20      293.44     40.83 o 
   1   6  17      210.06      173.34     35.72 o 
   2   6  17     1302.34     1263.15     71.00 o 
   3   6  17     2212.22     2223.76    104.27 o 
   4   6  17     1537.51     1727.01    122.52 o 
 -10   7  17     3675.98     3861.38    190.88 o 
  -9   7  17      521.71      476.88     61.46 o 
  -8   7  17      955.78     1018.73     70.14 o 
  -7   7  17       26.49       59.38     35.32 o 
  -6   7  17      780.67      847.23     58.76 o 
  -5   7  17      525.32      512.35     45.33 o 
  -4   7  17     4013.30     3790.89    112.99 o 
  -3   7  17      687.51      686.65     57.87 o 
  -2   7  17      968.55      948.08     62.73 o 
  -1   7  17      293.79      316.40     44.19 o 
   0   7  17     9008.47     9067.58    203.20 o 
   1   7  17      314.58      217.20     42.46 o 
   2   7  17      727.10      772.89     79.31 o 
   3   7  17      363.26      363.89     73.03 o 
  -9   8  17       85.39       63.38     52.63 o 
  -8   8  17      365.42      404.15     54.77 o 
  -7   8  17      959.89     1011.68     70.31 o 
  -6   8  17      772.36      910.41     77.14 o 
  -5   8  17      182.73      193.63     38.06 o 
  -4   8  17     2728.54     2657.60    109.35 o 
  -3   8  17       94.76      139.74     36.86 o 
  -2   8  17     1226.50     1219.49     74.10 o 
  -1   8  17      301.52      296.79     48.04 o 
   0   8  17      404.80      358.67     52.73 o 
   1   8  17      980.86      849.08     83.40 o 
  -8   9  17       96.30       33.47     94.93 o 
  -7   9  17      547.30      471.81     62.81 o 
  -6   9  17      391.66      419.20     60.70 o 
  -5   9  17     2684.07     2601.49    114.90 o 
  -4   9  17       20.26        0.75     33.80 o 
  -3   9  17     2044.23     2151.07    111.54 o 
  -2   9  17      723.14      789.51     72.43 o 
  -1   9  17     1123.95     1159.36     92.21 o 
  -7  10  17     3623.37     3610.25    161.01 o 
  -6  10  17      928.29     1154.27    108.96 o 
  -5  10  17      270.03      257.48     63.13 o 
  -4  10  17     1473.05     1670.60     94.15 o 
  -3  10  17      304.46      268.81     55.84 o 
   0   0  18   122011.06   118522.04   2171.14 o 
  -1   1  18       42.35       41.29     13.47 o 
   0   1  18     1262.66     1777.20     99.21 o 
   1   1  18    14429.72    14293.15    176.39 o 
  -3   2  18     1788.46     1649.90     43.35 o 
  -2   2  18     1417.92     1392.94     46.58 o 
  -1   2  18    14920.78    14779.67    178.10 o 
   0   2  18       85.03       89.17     12.21 o 
   1   2  18     1308.60     1382.58     41.06 o 
   2   2  18        1.42       -4.08     13.07 o 
  -5   3  18     4988.78     4712.21     86.63 o 
  -4   3  18    13755.45    13994.19    183.95 o 
  -3   3  18      558.45      519.55     26.50 o 
  -2   3  18     1821.04     1692.25     37.66 o 
  -1   3  18     2022.07     2159.35     61.49 o 
   0   3  18      829.94      794.32     35.11 o 
   1   3  18    13551.17    13068.84    185.17 o 
   2   3  18     2560.93     2652.77     72.38 o 
   3   3  18     7937.64     7751.51    151.63 o 
  -7   4  18     3151.56     3079.71     90.62 o 
  -6   4  18     1954.26     1955.85     62.28 o 
  -5   4  18     1436.26     1452.25     50.90 o 
  -4   4  18     4300.00     4318.53     80.88 o 
  -3   4  18    13502.46    13899.27    181.88 o 
  -2   4  18        6.38      -14.96     14.64 o 
  -1   4  18    14145.20    13785.84    188.37 o 
   0   4  18    27185.21    27448.67    413.84 o 
   1   4  18      430.25      432.30     40.62 o 
   2   4  18      418.08      378.84     40.39 o 
   3   4  18      589.86      657.23     51.36 o 
   4   4  18      319.42      248.38     42.69 o 
  -9   5  18      160.05      181.59     46.37 o 
  -8   5  18     2441.47     2411.98    138.57 o 
  -7   5  18     1479.59     1506.02     71.03 o 
  -6   5  18       12.61       18.30     20.45 o 
  -5   5  18     1432.94     1352.01     54.71 o 
  -4   5  18     1489.16     1480.51     48.39 o 
  -3   5  18     4703.24     4564.62     99.48 o 
  -2   5  18     2875.40     2868.01     77.60 o 
  -1   5  18      467.60      534.49     46.06 o 
   0   5  18     1356.18     1397.84     63.79 o 
   1   5  18     1123.95     1025.86     58.09 o 
   2   5  18     2589.04     2571.45     92.36 o 
   3   5  18     1326.28     1294.00     79.95 o 
   4   5  18      254.13      273.64     62.50 o 
   5   5  18      332.42      282.68     61.35 o 
 -10   6  18     2483.41     2567.31    120.09 o 
  -9   6  18      442.26      519.86     61.11 o 
  -8   6  18      474.72      514.92     59.85 o 
  -7   6  18      623.64      554.06     51.20 o 
  -6   6  18     3377.93     3449.86     93.75 o 
  -5   6  18       30.69        7.41     20.02 o 
  -4   6  18     2092.03     2101.93     70.01 o 
  -3   6  18     8145.29     8063.43    155.78 o 
  -2   6  18      396.59      347.53     40.67 o 
  -1   6  18     1277.28     1195.67     62.74 o 
   0   6  18     3499.82     3715.89    112.20 o 
   1   6  18      808.33      777.38     87.16 o 
   2   6  18     2750.26     2909.67    104.70 o 
   3   6  18      307.05      386.23     58.42 o 
   4   6  18     2020.34     1894.54    117.56 o 
 -10   7  18       64.91       81.99     75.02 o 
  -9   7  18     3357.57     3468.46    133.12 o 
  -8   7  18       67.42       74.36     34.87 o 
  -7   7  18      713.71      753.72     78.52 o 
  -6   7  18      766.36      811.64     58.85 o 
  -5   7  18     1431.46     1432.47     76.71 o 
  -4   7  18     3254.27     3320.27    104.13 o 
  -3   7  18      323.28      260.51     39.66 o 
  -2   7  18     2979.69     2931.82    101.19 o 
  -1   7  18      887.11      905.64     62.76 o 
   0   7  18       41.95      125.29     34.62 o 
   1   7  18     1758.57     1861.93    114.36 o 
   2   7  18     2720.86     2755.48    120.52 o 
   3   7  18      714.78      693.25     87.17 o 
  -9   8  18       80.01       55.80     62.85 o 
  -8   8  18      627.54      692.00     69.99 o 
  -7   8  18       81.06       70.53     35.59 o 
  -6   8  18      454.01      381.20     54.83 o 
  -5   8  18     2529.71     2506.52     97.64 o 
  -4   8  18      251.01      230.55     43.73 o 
  -3   8  18     1502.85     1489.49     78.03 o 
  -2   8  18     2772.02     2746.82    111.47 o 
  -1   8  18     1670.66     1652.68     84.61 o 
   0   8  18      349.02      436.76     56.94 o 
   1   8  18      228.33      214.74     53.77 o 
  -8   9  18       83.65       92.42     52.65 o 
  -7   9  18     3223.10     3439.79    133.84 o 
  -6   9  18      408.42      349.05     65.51 o 
  -5   9  18      174.51      158.25     48.18 o 
  -4   9  18      225.89      189.37     44.64 o 
  -3   9  18      301.70      221.14     45.44 o 
  -2   9  18     2514.42     2485.07    107.14 o 
  -1   9  18      196.13      241.24     50.47 o 
  -7  10  18       68.33      130.80     64.89 o 
  -6  10  18     2449.47     2390.99    155.48 o 
  -5  10  18      296.51      277.41     52.17 o 
  -4  10  18     1944.28     2002.49    101.84 o 
  -3  10  18      566.94      533.18     67.45 o 
  -1   1  19    13759.42    14235.73    173.64 o 
   0   1  19    12159.72    11744.93    147.35 o 
   1   1  19     5030.87     4871.32     77.92 o 
  -3   2  19     2495.42     2563.14     56.03 o 
  -2   2  19    17132.78    17238.88    208.81 o 
  -1   2  19     5795.67     5639.13     80.68 o 
   0   2  19     7682.55     7431.13    101.96 o 
   1   2  19     4205.69     4120.19     69.40 o 
   2   2  19      399.37      506.82     31.92 o 
  -5   3  19     2418.21     2497.77     61.01 o 
  -4   3  19     5791.30     5552.70     94.02 o 
  -3   3  19     8352.39     8164.49    118.12 o 
  -2   3  19     2566.47     2609.15     49.03 o 
  -1   3  19     4394.82     4220.39     85.02 o 
   0   3  19     1946.85     2027.54     46.47 o 
   1   3  19     3117.78     3187.21     66.19 o 
   2   3  19    13851.02    13378.36    213.80 o 
   3   3  19      819.67      934.44     52.34 o 
  -7   4  19      101.54      124.88     27.97 o 
  -6   4  19      105.67       91.54     22.86 o 
  -5   4  19     4403.06     4479.13     99.72 o 
  -4   4  19     1531.44     1390.91     44.06 o 
  -3   4  19     6043.29     5822.78     93.50 o 
  -2   4  19      276.79      281.87     28.93 o 
  -1   4  19     3129.52     3182.98     65.30 o 
   0   4  19     3060.43     3202.86     89.98 o 
   1   4  19     6897.71     6789.86    147.07 o 
   2   4  19     6364.79     6440.34    145.04 o 
   3   4  19      419.93      453.61     46.62 o 
   4   4  19      290.74      308.96     44.12 o 
  -9   5  19     1029.00     1063.34     84.71 o 
  -8   5  19     2176.35     2143.31    160.41 o 
  -7   5  19      743.14      657.22     55.43 o 
  -6   5  19      902.19      907.10     46.39 o 
  -5   5  19     1399.94     1330.66     44.70 o 
  -4   5  19     4555.91     4550.60     87.42 o 
  -3   5  19     2646.57     2706.37     72.81 o 
  -2   5  19    14609.62    14219.41    222.21 o 
  -1   5  19     6773.41     6825.86    149.53 o 
   0   5  19      294.73      335.90     39.84 o 
   1   5  19      412.45      425.40     43.45 o 
   2   5  19      188.11      137.52     33.18 o 
   3   5  19     1515.35     1528.43     75.25 o 
   4   5  19     2575.54     2307.32    107.06 o 
   5   5  19      572.53      478.52     74.34 o 
 -10   6  19      881.25      749.60     77.27 o 
  -9   6  19     3524.14     3681.43    135.76 o 
  -8   6  19      493.78      522.68     60.52 o 
  -7   6  19      229.72      174.06     36.26 o 
  -6   6  19     3631.20     3671.95     97.81 o 
  -5   6  19      986.85      938.70     46.62 o 
  -4   6  19       29.86       47.93     23.04 o 
  -3   6  19     1119.72     1125.39     54.32 o 
  -2   6  19     5979.39     6085.29    146.16 o 
  -1   6  19      439.11      392.60     44.86 o 
   0   6  19     1174.06     1246.79     66.94 o 
   1   6  19     1776.33     1761.89     79.62 o 
   2   6  19      334.88      402.99     50.15 o 
   3   6  19      636.13      527.01     87.25 o 
   4   6  19      799.56      860.76     95.32 o 
  -9   7  19       83.74       67.38     37.99 o 
  -8   7  19       96.37       59.63     33.58 o 
  -7   7  19     1747.75     1544.79    108.95 o 
  -6   7  19      167.81      195.06     37.59 o 
  -5   7  19      911.92      904.78     77.07 o 
  -4   7  19       79.81       69.88     30.22 o 
  -3   7  19      337.33      304.10     42.87 o 
  -2   7  19      175.56      200.95     37.85 o 
  -1   7  19     1836.64     1737.17     80.98 o 
   0   7  19      721.75      621.76     59.75 o 
   1   7  19     3468.74     3366.59    117.57 o 
   2   7  19      300.83      349.16     57.06 o 
  -9   8  19     1595.63     1620.26    105.00 o 
  -8   8  19      369.61      350.21     56.03 o 
  -7   8  19      102.80      116.86     40.88 o 
  -6   8  19      604.94      593.87     63.54 o 
  -5   8  19     2141.41     2100.45     89.41 o 
  -4   8  19      340.75      285.57     45.29 o 
  -3   8  19     1490.51     1436.53     76.88 o 
  -2   8  19      429.23      435.67     54.39 o 
  -1   8  19     3441.44     3459.66    121.38 o 
   0   8  19      824.79      882.82     75.41 o 
   1   8  19      705.79      756.97     80.08 o 
  -8   9  19     1529.15     1432.50    102.71 o 
  -7   9  19       44.77      141.26     45.64 o 
  -6   9  19     3407.62     3291.33    147.09 o 
  -5   9  19     1015.09      980.91     82.63 o 
  -4   9  19     2479.49     2332.34    101.93 o 
  -3   9  19      527.10      565.18     61.60 o 
  -2   9  19      322.02      320.82     50.24 o 
  -1   9  19      674.23      635.34     84.45 o 
  -6  10  19      811.32      773.66    141.67 o 
  -5  10  19      580.61      588.80     67.96 o 
  -4  10  19      772.55      892.48     83.07 o 
  -1   1  20    39499.70    39355.24    414.39 o 
   0   1  20    13083.54    13283.20    164.75 o 
   1   1  20      385.64      546.08     60.76 o 
  -3   2  20     3876.44     3834.98     74.21 o 
  -2   2  20     3607.87     3801.86     66.10 o 
  -1   2  20      380.91      473.38     32.75 o 
   0   2  20     1285.12     1442.82     38.35 o 
   1   2  20     2792.94     2913.38     55.44 o 
   2   2  20    15055.34    15091.69    210.09 o 
  -5   3  20     4278.25     4339.84     83.98 o 
  -4   3  20     1775.00     1874.26     58.35 o 
  -3   3  20      736.20      665.09     29.27 o 
  -2   3  20     4446.56     4323.04     67.70 o 
  -1   3  20     2446.28     2455.38     63.31 o 
   0   3  20     1960.45     2166.47     49.15 o 
   1   3  20      806.48      786.61     44.16 o 
   2   3  20     1698.48     1786.24     59.50 o 
   3   3  20     1267.72     1286.44     59.93 o 
  -7   4  20     1000.73      983.87     56.84 o 
  -6   4  20     1407.38     1386.68     53.84 o 
  -5   4  20     3012.15     3014.52     73.51 o 
  -4   4  20      382.06      424.59     29.11 o 
  -3   4  20     2144.46     2276.73     51.87 o 
  -2   4  20    15697.97    15620.07    197.50 o 
  -1   4  20      787.78      773.77     39.65 o 
   0   4  20     5182.89     5166.76    120.38 o 
   1   4  20     6978.64     6692.36    146.80 o 
   2   4  20     3281.30     3327.00     99.90 o 
   3   4  20     1790.62     1576.82     76.16 o 
   4   4  20     1736.65     1813.92     88.43 o 
  -9   5  20      813.42      809.87     78.98 o 
  -8   5  20     2411.17     2339.44    102.96 o 
  -7   5  20      530.79      493.10     43.96 o 
  -6   5  20     1422.63     1447.01     59.83 o 
  -5   5  20      727.62      720.04     42.56 o 
  -4   5  20     2972.05     2957.67     68.22 o 
  -3   5  20     4334.95     4295.18     90.93 o 
  -2   5  20     1752.54     1679.38     61.15 o 
  -1   5  20     7193.71     6904.22    150.34 o 
   0   5  20     9354.09     8902.16    182.61 o 
   1   5  20     3070.55     3033.42     97.11 o 
   2   5  20     1038.41     1116.87     71.89 o 
   3   5  20     3746.00     3668.87    116.17 o 
   4   5  20      112.99      114.01     43.10 o 
   5   5  20     1313.62     1310.86    110.88 o 
 -10   6  20      408.30      406.78     65.11 o 
  -9   6  20      764.53      808.26     75.80 o 
  -8   6  20      678.12      781.80     86.37 o 
  -7   6  20      235.78      251.03     38.19 o 
  -6   6  20       69.43       96.22     25.15 o 
  -5   6  20     1237.74     1423.12     55.78 o 
  -4   6  20     1535.77     1551.70     60.31 o 
  -3   6  20     1191.15     1217.78     56.21 o 
  -2   6  20     3347.23     3413.31    104.63 o 
  -1   6  20     2982.26     2908.66     97.25 o 
   0   6  20      288.18      216.90     37.10 o 
   1   6  20     1873.57     1893.33     82.85 o 
   2   6  20     2299.40     2148.47     91.26 o 
   3   6  20      245.88      223.77     48.74 o 
   4   6  20       33.90       71.39     55.57 o 
  -9   7  20     1705.91     1685.67    106.85 o 
  -8   7  20     2478.87     2509.37    109.64 o 
  -7   7  20      141.98      117.74     37.59 o 
  -6   7  20      218.82      193.72     38.24 o 
  -5   7  20      584.51      442.94     47.17 o 
  -4   7  20     1222.43     1188.27     64.33 o 
  -3   7  20     1583.05     1509.76     74.22 o 
  -2   7  20     1148.07     1211.40     67.88 o 
  -1   7  20     2017.17     2017.86     87.33 o 
   0   7  20        6.44       47.59     31.46 o 
   1   7  20      262.50      387.04     50.84 o 
   2   7  20      600.47      529.10     67.09 o 
  -9   8  20       14.98      117.64     52.20 o 
  -8   8  20        1.06      -21.01     33.85 o 
  -7   8  20     2324.67     2379.07    106.68 o 
  -6   8  20      559.58      572.69     69.54 o 
  -5   8  20     2414.48     2386.41    105.88 o 
  -4   8  20     1667.64     1585.20     82.41 o 
  -3   8  20     3602.29     3570.86    120.71 o 
  -2   8  20     2278.65     2099.17     93.57 o 
  -1   8  20      281.70      286.32     48.98 o 
   0   8  20      388.28      331.71     52.33 o 
   1   8  20     2870.08     2784.02    116.78 o 
  -8   9  20        7.22       10.10     45.78 o 
  -7   9  20     1674.39     1595.54     95.12 o 
  -6   9  20      732.12      648.56     87.71 o 
  -5   9  20      826.10      887.48     75.76 o 
  -4   9  20      106.83      129.73     50.56 o 
  -3   9  20      222.25      191.27     45.21 o 
  -2   9  20      560.19      583.06     65.66 o 
  -1   9  20     2851.21     3141.48    124.14 o 
  -6  10  20      449.78      541.99     94.38 o 
  -5  10  20     1233.07     1266.88    102.69 o 
  -4  10  20       23.11       86.09     42.97 o 
   0   0  21       71.41      184.22     28.75 o 
  -1   1  21     3248.41     3687.04     71.19 o 
   0   1  21      112.62      142.98     48.47 o 
   1   1  21    15962.06    15998.43    194.13 o 
  -3   2  21     6062.29     5791.15     98.00 o 
  -2   2  21     4602.99     4541.77     75.00 o 
  -1   2  21    15775.22    15682.99    194.68 o 
   0   2  21       50.79       36.67     10.40 o 
   1   2  21     5059.29     5120.38     76.95 o 
   2   2  21     4070.44     4434.68     85.84 o 
  -5   3  21     2483.04     2495.56     65.38 o 
  -4   3  21     4887.49     4686.19     85.31 o 
  -3   3  21     2512.77     2782.43     59.16 o 
  -2   3  21     6182.87     6093.79     87.68 o 
  -1   3  21     5249.60     5132.14     94.30 o 
   0   3  21       89.52       29.26     12.55 o 
   1   3  21     2549.10     2399.90     58.25 o 
   2   3  21    19508.26    18995.50    284.58 o 
   3   3  21     1304.26     1422.69     63.11 o 
  -7   4  21       72.69       27.75     24.98 o 
  -6   4  21      347.33      443.64     37.13 o 
  -5   4  21      144.45      166.81     24.80 o 
  -4   4  21     1975.90     1904.71     51.75 o 
  -3   4  21     5114.01     4902.51     84.07 o 
  -2   4  21     4338.39     4508.15     87.03 o 
  -1   4  21     2632.02     2519.87     68.04 o 
   0   4  21      276.13      207.18     32.97 o 
   1   4  21     9042.32     8536.67    176.73 o 
   2   4  21     5785.24     5806.46    140.84 o 
   3   4  21     1064.59     1053.98     61.52 o 
   4   4  21      794.95      894.04     71.83 o 
  -9   5  21     2952.12     2615.23    115.98 o 
  -8   5  21     1012.61     1052.63     74.97 o 
  -7   5  21     2585.02     2525.18    134.90 o 
  -6   5  21     4360.18     4330.04    105.29 o 
  -5   5  21     4294.98     4365.97     97.49 o 
  -4   5  21      151.07      120.78     25.51 o 
  -3   5  21     2748.51     2796.00     70.23 o 
  -2   5  21    20037.11    19997.63    292.82 o 
  -1   5  21     9504.17     9504.07    184.44 o 
   0   5  21      221.70      282.93     36.93 o 
   1   5  21      303.02      319.13     38.86 o 
   2   5  21     2816.94     2840.58     98.89 o 
   3   5  21      918.91      908.54     65.52 o 
   4   5  21     3138.72     3164.06    125.70 o 
   5   5  21      718.94      823.59     97.07 o 
 -10   6  21       94.00       50.44     44.36 o 
  -9   6  21       90.79       57.14     40.75 o 
  -8   6  21     2673.80     3046.51    117.41 o 
  -7   6  21     1080.06     1020.16     62.55 o 
  -6   6  21       13.46       -8.76     22.56 o 
  -5   6  21     4200.62     4331.78     98.91 o 
  -4   6  21      425.92      480.24     45.34 o 
  -3   6  21     1233.76     1341.20     59.51 o 
  -2   6  21     6220.37     6367.01    149.19 o 
  -1   6  21      290.94      281.97     39.87 o 
   0   6  21      452.56      460.39     48.99 o 
   1   6  21     2700.52     2746.15     99.72 o 
   2   6  21      851.98      916.99     71.98 o 
   3   6  21      394.26      475.82     63.34 o 
   4   6  21        4.68       -6.27     70.13 o 
  -9   7  21      210.95      252.15     51.34 o 
  -8   7  21     1031.13     1210.03     82.48 o 
  -7   7  21       58.86       66.94     35.47 o 
  -6   7  21     1125.50     1149.92     64.77 o 
  -5   7  21     2877.53     2789.17     96.93 o 
  -4   7  21       30.85       24.62     28.98 o 
  -3   7  21      910.34      869.50     64.44 o 
  -2   7  21     2860.93     2929.00    103.53 o 
  -1   7  21     2566.27     2568.55    100.14 o 
   0   7  21      179.19      134.66     38.10 o 
   1   7  21     1965.25     1886.14    100.61 o 
   2   7  21       46.93       26.14     40.03 o 
  -9   8  21      517.06      426.93     71.50 o 
  -8   8  21      806.98      923.85     82.39 o 
  -7   8  21      904.57      890.48     77.71 o 
  -6   8  21     2595.11     2493.75    115.12 o 
  -5   8  21     1122.47     1113.42     79.19 o 
  -4   8  21      720.04      674.40     61.86 o 
  -3   8  21      962.98     1018.94     73.68 o 
  -2   8  21      926.82      958.27     73.68 o 
  -1   8  21     2003.11     1851.32     90.60 o 
   0   8  21     5142.93     5359.03    158.84 o 
   1   8  21      232.81      316.36     53.38 o 
  -8   9  21      483.36      416.40     72.76 o 
  -7   9  21      149.08      127.56     45.04 o 
  -6   9  21      116.51      177.43     54.95 o 
  -5   9  21     2596.84     2340.48    104.09 o 
  -4   9  21     3055.02     3025.66    117.18 o 
  -3   9  21      501.30      390.29     56.16 o 
  -2   9  21       39.67       94.27     40.41 o 
  -1   9  21      235.24      390.44     60.02 o 
  -6  10  21       76.45       11.79     56.84 o 
  -5  10  21      600.23      589.47     70.99 o 
  -4  10  21        2.79       19.07     37.64 o 
  -1   1  22     1983.85     2360.70     60.99 o 
   0   1  22    14768.54    15074.33    186.09 o 
   1   1  22     1678.39     1793.76     58.67 o 
  -3   2  22     8354.09     8084.69    117.20 o 
  -2   2  22      828.29      622.06     39.15 o 
  -1   2  22     1575.76     1633.34     39.98 o 
   0   2  22      984.85     1065.88     30.39 o 
   1   2  22      694.25      763.04     26.87 o 
   2   2  22     6382.62     6379.98    109.55 o 
  -5   3  22     6284.20     5809.45    108.99 o 
  -4   3  22    11555.10    11636.84    168.59 o 
  -3   3  22      402.47      667.12     56.02 o 
  -2   3  22     8348.42     8248.48    117.35 o 
  -1   3  22      863.99      988.83     47.28 o 
   0   3  22     7398.85     7331.75    115.48 o 
   1   3  22     6700.33     6686.00    110.44 o 
   2   3  22     1578.28     1571.55     64.40 o 
   3   3  22     2570.21     2641.88    107.71 o 
  -7   4  22     2001.16     1888.61     86.47 o 
  -6   4  22     6433.58     6535.65    124.87 o 
  -5   4  22       13.27       41.87     20.23 o 
  -4   4  22     1822.67     1931.94     54.76 o 
  -3   4  22    10883.71    11067.67    159.24 o 
  -2   4  22     6237.12     6288.55    109.84 o 
  -1   4  22     6130.24     5980.17    119.75 o 
   0   4  22     2441.58     2466.05    112.98 o 
   1   4  22     2870.80     2837.09     89.47 o 
   2   4  22      602.25      638.36     50.69 o 
   3   4  22     4555.70     4763.62    129.03 o 
   4   4  22     6315.33     6208.91    171.82 o 
  -9   5  22      127.88       61.55     43.67 o 
  -8   5  22     1230.30     1127.14     76.83 o 
  -7   5  22      271.39      298.53     37.90 o 
  -6   5  22      903.03      891.00     54.62 o 
  -5   5  22      959.15     1017.69     46.15 o 
  -4   5  22       22.78       21.33     18.74 o 
  -3   5  22     6364.08     6168.57    113.92 o 
  -2   5  22     1685.57     1621.59     59.98 o 
  -1   5  22     3180.38     3165.00    109.01 o 
   0   5  22    13637.14    13194.36    243.47 o 
   1   5  22     5649.15     5705.31    140.97 o 
   2   5  22       64.83       65.97     31.25 o 
   3   5  22     1014.53     1036.42     65.59 o 
   4   5  22        8.15       25.53     33.26 o 
   5   5  22     1229.68     1248.34    107.58 o 
 -10   6  22      605.27      401.11     68.51 o 
  -9   6  22      885.56      933.02     80.14 o 
  -8   6  22     2116.83     2015.91    130.90 o 
  -7   6  22      902.43      911.47     62.20 o 
  -6   6  22       13.42       17.28     24.40 o 
  -5   6  22      784.86      914.04     48.57 o 
  -4   6  22     5989.62     6258.65    147.61 o 
  -3   6  22     2917.84     3017.62    116.78 o 
  -2   6  22      531.49      447.12     47.68 o 
  -1   6  22     5465.15     5648.86    143.32 o 
   0   6  22      343.34      337.37     47.12 o 
   1   6  22      994.31     1034.03     66.07 o 
   2   6  22      207.49      159.00     39.52 o 
   3   6  22     1035.65     1186.50     85.44 o 
   4   6  22      115.53      149.02     61.82 o 
  -9   7  22      976.61      981.55     82.40 o 
  -8   7  22      733.62      769.87     73.48 o 
  -7   7  22      939.94      988.88     76.32 o 
  -6   7  22      891.96      905.35     64.36 o 
  -5   7  22      145.67      151.24     34.49 o 
  -4   7  22     1938.71     1679.78     79.00 o 
  -3   7  22     4915.26     4718.47    133.69 o 
  -2   7  22       82.90       57.03     30.75 o 
  -1   7  22     1424.96     1446.58     76.70 o 
   0   7  22     1086.90      993.20     73.60 o 
   1   7  22      872.07      773.22     70.28 o 
   2   7  22     1046.57      954.93     86.94 o 
  -9   8  22     1488.90     1533.13    108.23 o 
  -8   8  22      259.20      288.05     52.46 o 
  -7   8  22      656.60      646.56    124.73 o 
  -6   8  22     2100.45     2061.11    100.17 o 
  -5   8  22     1113.10     1114.65     81.29 o 
  -4   8  22     5991.52     5693.65    157.55 o 
  -3   8  22     1091.17     1074.29     74.24 o 
  -2   8  22      210.07      216.68     43.58 o 
  -1   8  22      826.44      775.45    120.21 o 
   0   8  22     2094.93     2143.73     99.08 o 
   1   8  22      787.03      716.89     71.12 o 
  -8   9  22     1672.48     1704.34    115.63 o 
  -7   9  22     1018.08     1081.27     87.39 o 
  -6   9  22      917.38      848.57    104.70 o 
  -5   9  22      144.08      134.25     41.84 o 
  -4   9  22        7.33       47.23     37.21 o 
  -3   9  22     1014.54     1021.76     83.14 o 
  -2   9  22     1069.56      986.14     82.19 o 
  -1   9  22      877.52     1020.44    105.04 o 
  -6  10  22      680.18      546.36     84.52 o 
  -5  10  22     1406.54     1392.56     93.06 o 
  -4  10  22      110.12      173.54     52.53 o 
  -1   1  23     5317.79     5097.64     81.09 o 
   0   1  23     3569.35     3805.33     66.24 o 
   1   1  23     5144.21     4981.19     80.49 o 
  -3   2  23     1125.81     1268.57     37.87 o 
  -2   2  23       64.95       74.92     17.61 o 
  -1   2  23     5334.58     5185.28     81.69 o 
   0   2  23     5135.58     4645.37     75.12 o 
   1   2  23      511.97      461.42     32.85 o 
   2   2  23     1919.45     1812.22     52.30 o 
  -5   3  23      193.90      255.95     30.37 o 
  -4   3  23      261.31      252.45     24.65 o 
  -3   3  23    32970.53    32152.89    374.19 o 
  -2   3  23     1087.34     1122.02     34.31 o 
  -1   3  23      436.46      386.18     41.31 o 
   0   3  23     1831.23     1865.65     52.27 o 
   1   3  23    14281.74    13715.66    194.99 o 
   2   3  23     1909.52     1900.81     70.60 o 
   3   3  23     9393.82     9543.62    188.43 o 
  -7   4  23     2455.16     2409.92     96.28 o 
  -6   4  23      292.57      354.24     34.29 o 
  -5   4  23     3189.12     3367.97     76.85 o 
  -4   4  23      604.01      652.82     34.64 o 
  -3   4  23      141.36      130.16     20.14 o 
  -2   4  23     1959.46     1842.03     59.95 o 
  -1   4  23    13973.80    13582.77    236.76 o 
   0   4  23     8550.94     8441.64    184.64 o 
   1   4  23      231.37      259.77     38.00 o 
   2   4  23     2993.63     3002.42     94.64 o 
   3   4  23      363.09      423.78     47.20 o 
   4   4  23      821.13      855.20     71.43 o 
  -9   5  23      568.21      570.07     74.27 o 
  -8   5  23     1986.75     1917.67     85.67 o 
  -7   5  23     1067.78     1075.25     63.25 o 
  -6   5  23      242.02      225.74     34.20 o 
  -5   5  23     4310.74     4343.37     95.59 o 
  -4   5  23     3165.82     3180.72     93.94 o 
  -3   5  23      207.99      281.39     29.34 o 
  -2   5  23     1867.96     1933.63     73.86 o 
  -1   5  23      205.38      212.06     33.31 o 
   0   5  23     1768.08     1812.74     73.64 o 
   1   5  23     2998.64     3017.35    101.18 o 
   2   5  23     3044.18     3211.97    105.04 o 
   3   5  23      479.27      480.47     52.82 o 
   4   5  23      627.27      614.28     69.54 o 
   5   5  23      781.41      844.84     97.07 o 
  -9   6  23      531.23      624.92     67.94 o 
  -8   6  23      288.24      209.84     45.81 o 
  -7   6  23     3348.14     3436.21    110.03 o 
  -6   6  23      305.75      340.87     38.61 o 
  -5   6  23      204.47      210.27     29.70 o 
  -4   6  23      386.60      413.48     43.72 o 
  -3   6  23     8766.91     8975.56    191.12 o 
  -2   6  23     2613.10     2405.13     90.02 o 
  -1   6  23     2829.88     2759.98     97.01 o 
   0   6  23       65.97      120.75     47.84 o 
   1   6  23     1667.30     1699.91     80.11 o 
   2   6  23      657.55      707.55     66.10 o 
   3   6  23      274.42      237.66     50.95 o 
  -9   7  23      932.70      999.79    100.60 o 
  -8   7  23       26.14       21.03     38.70 o 
  -7   7  23       54.92       47.96     35.25 o 
  -6   7  23     3585.42     3958.33    130.53 o 
  -5   7  23     1133.15     1111.75     65.20 o 
  -4   7  23     2399.20     2426.69     93.62 o 
  -3   7  23      359.68      351.08     46.38 o 
  -2   7  23     2898.30     2898.82    104.44 o 
  -1   7  23     1805.71     1722.65     83.23 o 
   0   7  23     5620.18     5749.80    157.38 o 
   1   7  23      595.62      628.66     76.65 o 
   2   7  23       10.25      -10.44     35.93 o 
  -9   8  23      144.03      164.99     59.98 o 
  -8   8  23     1509.30     1453.19    101.28 o 
  -7   8  23       30.13       68.71     45.37 o 
  -6   8  23      250.37      252.95     45.40 o 
  -5   8  23     1984.40     1826.64     95.97 o 
  -4   8  23      767.96      629.59     61.32 o 
  -3   8  23      430.84      474.53     56.16 o 
  -2   8  23      721.53      709.46     77.40 o 
  -1   8  23      723.21      647.29     64.92 o 
   0   8  23      104.02      107.28     41.79 o 
   1   8  23      786.88      755.39     75.65 o 
  -8   9  23      166.98      211.70     64.20 o 
  -7   9  23      821.84      997.90     95.88 o 
  -6   9  23      558.46      559.76     68.92 o 
  -5   9  23      662.39      679.86     68.12 o 
  -4   9  23      569.75      482.76     60.95 o 
  -3   9  23      294.13      310.87     53.46 o 
  -2   9  23        6.27       59.78     41.75 o 
  -1   9  23      759.50      788.81     76.09 o 
  -5  10  23      745.08      753.50     77.53 o 
   0   0  24    17397.08    16071.29    344.09 o 
  -1   1  24       77.37      148.14     16.38 o 
   0   1  24     4639.01     5113.55     81.82 o 
   1   1  24      816.40      834.81     29.96 o 
  -3   2  24     3997.33     4119.03     73.42 o 
  -2   2  24    17297.79    17672.01    218.65 o 
  -1   2  24      799.36      823.89     37.45 o 
   0   2  24        2.70       29.39     11.40 o 
   1   2  24    13591.89    13483.52    167.98 o 
   2   2  24      689.99      715.88     32.02 o 
  -5   3  24    10356.42    10067.49    174.59 o 
  -4   3  24      967.28      929.14     39.52 o 
  -3   3  24      174.90      144.80     21.32 o 
  -2   3  24     3773.15     3782.56     70.12 o 
  -1   3  24    14629.03    14319.97    207.53 o 
   0   3  24     6371.02     6387.55    120.02 o 
   1   3  24       80.90      102.91     19.79 o 
   2   3  24     1372.14     1282.39     63.22 o 
   3   3  24     1770.62     1741.51     71.14 o 
  -7   4  24     8267.87     8045.36    221.82 o 
  -6   4  24     2885.89     2957.36     80.09 o 
  -5   4  24     3353.71     3375.71     74.94 o 
  -4   4  24     3770.39     3624.39     77.26 o 
  -3   4  24      982.57      946.16     45.09 o 
  -2   4  24      567.42      597.68     39.75 o 
  -1   4  24       77.03       75.10     23.29 o 
   0   4  24    13306.74    12798.51    230.40 o 
   1   4  24     1513.37     1462.90     64.45 o 
   2   4  24      675.33      654.09     53.65 o 
   3   4  24      844.77      943.57     73.34 o 
   4   4  24      495.37      610.49     65.04 o 
  -9   5  24     2259.41     2494.16    125.39 o 
  -8   5  24     1204.34     1175.42     79.42 o 
  -7   5  24      535.97      517.83     51.83 o 
  -6   5  24     2064.25     2019.87    101.07 o 
  -5   5  24     3901.17     3903.14     90.60 o 
  -4   5  24     3181.24     3219.65     88.06 o 
  -3   5  24    10002.64    10273.26    180.67 o 
  -2   5  24     1108.12     1131.02     58.47 o 
  -1   5  24     1507.55     1519.04     67.57 o 
   0   5  24      767.64      824.56     56.29 o 
   1   5  24      644.14      673.96     55.82 o 
   2   5  24     1178.93     1151.45     66.88 o 
   3   5  24      722.97      781.12     65.21 o 
   4   5  24      948.59      821.25     79.46 o 
  -9   6  24      829.57      840.40     80.39 o 
  -8   6  24      460.45      480.92     61.18 o 
  -7   6  24      714.96      735.63     59.04 o 
  -6   6  24     7305.28     7424.06    153.31 o 
  -5   6  24     2189.09     2190.83     69.69 o 
  -4   6  24     2692.34     2763.97     86.53 o 
  -3   6  24     1530.98     1582.59     72.28 o 
  -2   6  24      691.86      658.42     55.65 o 
  -1   6  24      368.87      332.00     41.88 o 
   0   6  24    16639.59    16270.29    298.25 o 
   1   6  24      987.20     1064.12     67.30 o 
   2   6  24      131.16      139.93     38.70 o 
   3   6  24      364.13      301.75     54.87 o 
  -9   7  24      147.09      120.07     54.42 o 
  -8   7  24     1689.24     1657.09    102.56 o 
  -7   7  24      417.05      471.74     57.64 o 
  -6   7  24      799.17      845.71     75.50 o 
  -5   7  24      527.93      432.66     49.43 o 
  -4   7  24     7970.12     8062.91    184.40 o 
  -3   7  24     1105.30     1255.94     70.29 o 
  -2   7  24     1303.53     1107.81     69.91 o 
  -1   7  24      975.48     1009.35     69.72 o 
   0   7  24      514.24      456.78     53.35 o 
   1   7  24     1317.24     1277.32     80.22 o 
   2   7  24      143.52      130.83     47.00 o 
  -9   8  24     1655.12     1590.86    112.73 o 
  -8   8  24      714.85     1049.41     97.79 o 
  -7   8  24     1640.69     1625.71    149.01 o 
  -6   8  24      497.00      452.57     54.44 o 
  -5   8  24     1250.74     1337.48     79.66 o 
  -4   8  24      544.51      568.05     60.51 o 
  -3   8  24      680.62      684.90     66.56 o 
  -2   8  24      160.96      175.33     40.20 o 
  -1   8  24     1485.63     1442.66     90.68 o 
   0   8  24       14.41      -14.58     36.00 o 
   1   8  24      467.55      376.64     59.19 o 
  -8   9  24     1566.87     1723.33    114.65 o 
  -7   9  24      154.48      115.64     53.35 o 
  -6   9  24      797.43      700.01     77.22 o 
  -5   9  24     2119.51     2181.77    102.21 o 
  -4   9  24     1042.29     1060.62     84.46 o 
  -3   9  24      353.73      281.56     51.14 o 
  -2   9  24      152.22       70.66     41.61 o 
  -1   9  24      508.04      531.04     66.60 o 
  -1   1  25     2082.19     2305.64     50.67 o 
   0   1  25       92.93      151.73     17.28 o 
   1   1  25     2563.35     2431.06     52.17 o 
  -3   2  25     8835.77     8568.58    121.76 o 
  -2   2  25     1028.95     1329.10     54.37 o 
  -1   2  25     2683.83     2509.43     52.57 o 
   0   2  25      234.92      194.75     17.78 o 
   1   2  25     4083.00     3953.90     67.90 o 
   2   2  25     1344.42     1517.87     54.39 o 
  -5   3  25     1055.77     1272.51     53.31 o 
  -4   3  25     7261.59     7504.40    123.90 o 
  -3   3  25      671.70      751.35     32.79 o 
  -2   3  25     8183.80     7866.82    119.10 o 
  -1   3  25     4119.43     4113.03     99.30 o 
   0   3  25    17667.74    17164.84    253.65 o 
   1   3  25       42.34       59.96     18.59 o 
   2   3  25     6520.94     6557.24    144.17 o 
   3   3  25      872.75      833.72     54.37 o 
  -7   4  25      861.42      958.75     77.62 o 
  -6   4  25     5619.46     5584.00    122.00 o 
  -5   4  25     1211.45     1288.09     46.90 o 
  -4   4  25    15268.46    15406.36    222.04 o 
  -3   4  25     6950.51     7038.31    116.83 o 
  -2   4  25     1329.20     1309.03     55.36 o 
  -1   4  25       30.66       28.20     22.42 o 
   0   4  25     3199.88     3225.56     94.72 o 
   1   4  25     5160.29     5037.11    126.40 o 
   2   4  25     2902.06     2860.02     94.01 o 
   3   4  25     2760.13     2720.58     95.43 o 
   4   4  25     2214.55     2085.39     98.17 o 
  -9   5  25      998.53     1121.69    113.42 o 
  -8   5  25     1545.99     1460.03     95.12 o 
  -7   5  25     4743.67     4738.29    131.75 o 
  -6   5  25     2527.55     2531.20     89.34 o 
  -5   5  25      420.59      433.91     36.61 o 
  -4   5  25     1261.50     1173.90     51.02 o 
  -3   5  25     1164.76     1284.96     58.26 o 
  -2   5  25     6184.00     6215.24    145.00 o 
  -1   5  25     5226.80     5156.94    129.47 o 
   0   5  25     1073.71     1048.01     58.77 o 
   1   5  25     1090.10      962.04     59.94 o 
   2   5  25      105.73       35.30     29.11 o 
   3   5  25      313.15      303.91     46.14 o 
   4   5  25      557.16      607.02     67.94 o 
  -9   6  25     1157.34     1320.85    100.10 o 
  -8   6  25     1544.88     1424.96     96.50 o 
  -7   6  25      764.11      704.80     66.31 o 
  -6   6  25     2878.20     2886.18     88.62 o 
  -5   6  25     2892.36     3030.35     81.85 o 
  -4   6  25     5402.99     5335.02    179.86 o 
  -3   6  25      678.17      702.87     55.78 o 
  -2   6  25     2850.25     2804.17     96.76 o 
  -1   6  25      843.50      700.39     58.53 o 
   0   6  25      860.34      912.26     63.49 o 
   1   6  25     5823.29     5665.46    175.20 o 
   2   6  25      892.57      944.76     72.80 o 
   3   6  25      844.70      736.77     92.09 o 
  -9   7  25      138.84      208.01     57.53 o 
  -8   7  25      170.93      250.54     58.28 o 
  -7   7  25     3395.35     3559.68    128.45 o 
  -6   7  25      808.46      848.28     65.38 o 
  -5   7  25     5147.50     5322.98    184.14 o 
  -4   7  25      873.15      702.85     60.08 o 
  -3   7  25     2551.74     2443.80     95.82 o 
  -2   7  25      208.43      145.45     38.94 o 
  -1   7  25     6045.84     6019.49    159.89 o 
   0   7  25     1750.70     1773.68     84.95 o 
   1   7  25      794.73      815.13     70.78 o 
   2   7  25       84.83      126.94     47.73 o 
  -8   8  25     2034.77     1936.73    116.89 o 
  -7   8  25      104.24      158.74     51.07 o 
  -6   8  25     1426.87     1506.56     87.05 o 
  -5   8  25     1696.66     1884.47     89.64 o 
  -4   8  25     2142.24     1955.95    113.04 o 
  -3   8  25      294.57      309.42     49.21 o 
  -2   8  25      996.89      956.94     83.81 o 
  -1   8  25      774.53      782.44     84.72 o 
   0   8  25     1134.98     1288.92     86.10 o 
  -7   9  25      120.79      139.17     55.59 o 
  -6   9  25     1053.23     1138.20     84.30 o 
  -5   9  25     1062.25     1147.51     83.91 o 
  -4   9  25      621.48      577.84     64.59 o 
  -3   9  25      918.76     1012.40     82.31 o 
  -2   9  25       66.34       64.96     41.15 o 
  -1   1  26      249.36      349.63     23.23 o 
   0   1  26       95.18       95.93     15.25 o 
   1   1  26     8008.02     7770.82    116.48 o 
  -3   2  26     1785.55     1827.68     47.75 o 
  -2   2  26     4558.00     4305.41     76.59 o 
  -1   2  26     8762.71     8570.32    119.74 o 
   0   2  26      718.52      934.29     36.41 o 
   1   2  26     6222.13     6065.08     92.69 o 
   2   2  26    12579.84    12226.05    169.22 o 
  -5   3  26     4439.17     4393.32    102.39 o 
  -4   3  26      953.07     1197.56     62.66 o 
  -3   3  26       18.65       23.75     15.16 o 
  -2   3  26     1639.34     1790.85     45.39 o 
  -1   3  26     6986.08     6807.23    135.18 o 
   0   3  26      710.54      888.48     43.61 o 
   1   3  26      993.04     1080.99     43.13 o 
   2   3  26     1325.62     1293.62     60.94 o 
   3   3  26      586.25      591.28     50.93 o 
  -7   4  26      251.54      223.38     38.00 o 
  -6   4  26     4096.35     4031.59    102.41 o 
  -5   4  26     6833.91     6855.13    121.68 o 
  -4   4  26      123.68      168.91     29.28 o 
  -3   4  26      716.66      930.65     68.53 o 
  -2   4  26    12056.94    12003.17    217.28 o 
  -1   4  26     1140.18     1140.93     56.25 o 
   0   4  26      128.50      107.41     26.83 o 
   1   4  26     1540.48     1675.58     69.61 o 
   2   4  26      106.23      134.93     43.65 o 
   3   4  26      273.60      341.13     45.27 o 
   4   4  26     1500.84     1565.71     88.40 o 
  -9   5  26      528.19      490.45     82.74 o 
  -8   5  26     3488.14     3325.01    139.36 o 
  -7   5  26        4.35      108.60     41.55 o 
  -6   5  26     4572.24     4638.24    174.01 o 
  -5   5  26     4643.09     4479.14    108.15 o 
  -4   5  26     6265.47     6257.48    124.97 o 
  -3   5  26     4354.44     4391.43    105.80 o 
  -2   5  26     1336.02     1268.56     61.33 o 
  -1   5  26     1394.44     1439.16     67.02 o 
   0   5  26    12913.70    12624.34    240.40 o 
   1   5  26     5060.30     5040.57    134.29 o 
   2   5  26      880.49      792.42     64.49 o 
   3   5  26      695.11      660.07     63.46 o 
   4   5  26      731.59      556.82     66.86 o 
  -9   6  26     1042.68     1034.36     99.75 o 
  -8   6  26     1171.03     1242.94     93.88 o 
  -7   6  26      920.24      889.47     80.10 o 
  -6   6  26      789.69      836.10     55.01 o 
  -5   6  26     4636.14     4627.49    114.65 o 
  -4   6  26     4460.73     4317.92    109.37 o 
  -3   6  26      428.47      337.85     42.12 o 
  -2   6  26      152.07       98.60     35.79 o 
  -1   6  26     4685.97     4836.24    134.53 o 
   0   6  26      346.51      260.04     43.82 o 
   1   6  26      788.55      777.24     66.57 o 
   2   6  26      915.64      988.13     71.51 o 
   3   6  26       78.16       27.65     38.70 o 
  -9   7  26     1632.75     1746.32    173.50 o 
  -8   7  26     1220.04     1329.64    100.52 o 
  -7   7  26      570.40      531.94     62.15 o 
  -6   7  26     1014.03      939.28     68.39 o 
  -5   7  26       21.28      142.11     33.78 o 
  -4   7  26      371.62      370.85     48.63 o 
  -3   7  26      214.57      165.55     37.89 o 
  -2   7  26      779.20      861.36     70.31 o 
  -1   7  26      737.59      812.39     68.74 o 
   0   7  26      136.52      152.01     39.37 o 
   1   7  26      491.41      541.17     72.36 o 
   2   7  26     2366.65     2556.63    122.04 o 
  -8   8  26     1357.23     1420.49    114.38 o 
  -7   8  26     1345.14     1232.20     94.43 o 
  -6   8  26     1254.75     1391.90     85.82 o 
  -5   8  26     3317.03     3330.31    122.28 o 
  -4   8  26     1821.52     1884.41     91.13 o 
  -3   8  26      757.07      714.03     66.35 o 
  -2   8  26      946.79     1079.59     79.22 o 
  -1   8  26      449.69      327.84     52.11 o 
   0   8  26       30.00       72.96     38.85 o 
  -7   9  26     1641.16     1713.39    114.90 o 
  -6   9  26     1155.51     1151.02     83.03 o 
  -5   9  26      518.55      568.09     64.71 o 
  -4   9  26      654.97      598.92     65.58 o 
  -3   9  26      116.89      136.24     45.68 o 
  -2   9  26     2191.53     2197.20    106.11 o 
   0   0  27    10479.47    10196.40    243.52 o 
  -1   1  27     3974.57     4228.93     75.17 o 
   0   1  27       43.57      100.82     20.46 o 
   1   1  27     5000.11     4928.70     82.88 o 
  -3   2  27     2542.12     2616.52     58.83 o 
  -2   2  27     4143.39     3764.73     89.15 o 
  -1   2  27     4845.21     4909.40     83.36 o 
   0   2  27    14324.45    13651.15    177.69 o 
   1   2  27     4243.97     4149.39     78.25 o 
   2   2  27      222.41      276.39     27.34 o 
  -5   3  27     1932.93     2017.06     67.22 o 
  -4   3  27    17518.89    17028.60    221.26 o 
  -3   3  27      285.64      299.46     25.09 o 
  -2   3  27     2779.03     2876.97     66.70 o 
  -1   3  27     4474.55     4407.08    104.93 o 
   0   3  27     3355.29     3638.21     86.19 o 
   1   3  27     6106.89     6244.61    122.48 o 
   2   3  27     2662.88     2660.07     85.33 o 
   3   3  27      107.56      106.44     29.32 o 
  -7   4  27      939.91     1025.99     64.03 o 
  -6   4  27      121.57      191.24     31.99 o 
  -5   4  27     3928.64     3896.52     93.04 o 
  -4   4  27     4268.50     4228.21     91.44 o 
  -3   4  27    17116.07    16724.42    259.13 o 
  -2   4  27      219.75      260.60     33.24 o 
  -1   4  27     5705.04     5724.39    134.74 o 
   0   4  27     2168.88     2142.97     77.55 o 
   1   4  27     5812.14     5683.16    136.23 o 
   2   4  27      363.58      335.26     41.42 o 
   3   4  27      758.04      744.99     59.33 o 
   4   4  27      266.35      394.18     56.20 o 
  -9   5  27     1649.89     1483.61    121.17 o 
  -8   5  27     1537.60     1538.49     96.58 o 
  -7   5  27     8192.64     7656.56    193.37 o 
  -6   5  27      458.89      526.42     50.50 o 
  -5   5  27      248.38      308.69     34.95 o 
  -4   5  27     3538.65     3460.17     88.18 o 
  -3   5  27     1849.23     1893.34     68.15 o 
  -2   5  27     2216.03     2197.27     80.88 o 
  -1   5  27     5441.38     5325.66    135.04 o 
   0   5  27     2798.65     2852.69     96.01 o 
   1   5  27     1909.66     1833.16     80.89 o 
   2   5  27     2781.52     2840.25    101.68 o 
   3   5  27      359.25      366.13     60.21 o 
   4   5  27     1217.19     1162.78     86.84 o 
  -9   6  27      474.96      478.35     94.47 o 
  -8   6  27     2173.48     2298.44    121.08 o 
  -7   6  27      679.50      647.25     77.69 o 
  -6   6  27      154.45      154.39     32.57 o 
  -5   6  27      582.00      688.47     51.84 o 
  -4   6  27      273.83      312.80     37.99 o 
  -3   6  27       74.70       35.45     28.71 o 
  -2   6  27      328.06      336.78     44.92 o 
  -1   6  27     2261.13     2351.62     90.80 o 
   0   6  27       46.10       22.07     29.17 o 
   1   6  27      367.32      357.14     47.98 o 
   2   6  27     1862.51     1750.12     86.19 o 
   3   6  27      557.52      472.03     88.05 o 
  -9   7  27     1099.59     1096.38    105.43 o 
  -8   7  27     1218.95     1151.91     99.41 o 
  -7   7  27     1002.99     1180.19     88.55 o 
  -6   7  27      702.90      693.27     61.58 o 
  -5   7  27     8129.28     8231.05    187.34 o 
  -4   7  27      894.53      886.99     67.28 o 
  -3   7  27      855.67      812.19     66.92 o 
  -2   7  27     2656.37     2662.83    105.49 o 
  -1   7  27      295.88      242.49     48.05 o 
   0   7  27      595.13      629.66     60.29 o 
   1   7  27      625.36      555.71     62.23 o 
   2   7  27      185.02      188.74     52.36 o 
  -8   8  27       32.53       43.50     48.77 o 
  -7   8  27     1139.85     1190.06     99.38 o 
  -6   8  27     2309.83     2366.75    109.35 o 
  -5   8  27     1503.78     1535.84     83.09 o 
  -4   8  27      279.94      298.83     47.33 o 
  -3   8  27      193.99      228.09     45.12 o 
  -2   8  27     1636.52     1537.43     84.01 o 
  -1   8  27      693.44      587.71     67.01 o 
   0   8  27      311.54      314.41     55.75 o 
  -7   9  27     1079.27      972.12    116.32 o 
  -6   9  27      522.59      490.00     61.07 o 
  -5   9  27     1687.86     1584.27     89.95 o 
  -4   9  27     1426.62     1415.05     87.76 o 
  -3   9  27      484.03      541.30     65.44 o 
  -2   9  27      234.38      264.03     54.05 o 
  -1   1  28    16492.62    15519.35    198.63 o 
   0   1  28     4236.13     4481.12     78.81 o 
   1   1  28      483.20      493.21     27.73 o 
  -3   2  28     1876.28     1721.89     47.80 o 
  -2   2  28    12548.51    11830.95    161.08 o 
  -1   2  28      700.27      769.94     31.38 o 
   0   2  28     2197.69     2412.59     54.50 o 
   1   2  28     4509.32     4296.29     79.38 o 
   2   2  28     8894.21     8585.52    132.30 o 
  -5   3  28     3801.61     3665.86     92.90 o 
  -4   3  28     6371.63     6524.45    108.84 o 
  -3   3  28     4509.64     4549.45     84.44 o 
  -2   3  28     2049.23     1914.37     70.37 o 
  -1   3  28     4293.97     3910.52    101.61 o 
   0   3  28     5086.19     5121.53    107.44 o 
   1   3  28     3738.15     3589.05     87.52 o 
   2   3  28      476.56      470.90     44.92 o 
   3   3  28     2334.88     2379.30     87.43 o 
  -7   4  28     3412.76     3381.47    113.56 o 
  -6   4  28     2146.15     2258.40     82.64 o 
  -5   4  28     5600.14     5379.99    127.31 o 
  -4   4  28      906.45     1063.81     51.47 o 
  -3   4  28     6411.67     6462.74    131.42 o 
  -2   4  28     8778.78     8638.40    172.56 o 
  -1   4  28     3398.15     3268.65     97.10 o 
   0   4  28     7686.91     7544.37    162.45 o 
   1   4  28     1705.70     1795.30     72.99 o 
   2   4  28      829.13      832.23     58.68 o 
   3   4  28      161.24      173.65     37.33 o 
   4   4  28     1727.31     1692.01     93.39 o 
  -9   5  28      264.41      292.82     68.49 o 
  -8   5  28      154.12      224.99     66.11 o 
  -7   5  28      112.67      170.67     37.93 o 
  -6   5  28     5111.44     5124.98    130.63 o 
  -5   5  28     7699.44     7394.57    149.72 o 
  -4   5  28     5798.17     5449.38    114.30 o 
  -3   5  28     3600.99     3510.57     94.07 o 
  -2   5  28      386.62      412.44     44.09 o 
  -1   5  28     1624.30     1523.62     70.02 o 
   0   5  28     5738.30     5872.43    146.08 o 
   1   5  28     1294.55     1160.63     76.74 o 
   2   5  28     1833.65     1818.83     82.60 o 
   3   5  28      833.86      898.51     69.21 o 
   4   5  28      194.40      164.67     55.27 o 
  -9   6  28     2943.57     2699.23    156.40 o 
  -8   6  28     1681.87     1659.29    170.61 o 
  -7   6  28     1203.05     1191.53     98.92 o 
  -6   6  28       21.44      -11.77     23.49 o 
  -5   6  28     4569.32     4428.40    108.33 o 
  -4   6  28     2291.53     2122.02     84.39 o 
  -3   6  28     2362.82     2328.07     88.38 o 
  -2   6  28      623.60      583.32     54.13 o 
  -1   6  28     1098.16     1043.06     65.80 o 
   0   6  28        1.33      -23.24     27.63 o 
   1   6  28      700.27      603.66     58.28 o 
   2   6  28      867.05      896.34     71.68 o 
   3   6  28      475.34      632.11     72.42 o 
  -9   7  28     1240.31     1359.20    109.28 o 
  -8   7  28      893.42      794.74     88.29 o 
  -7   7  28     1439.25     1588.99    101.50 o 
  -6   7  28     1063.73     1150.22     70.32 o 
  -5   7  28      105.76      102.66     37.35 o 
  -4   7  28     3418.90     3585.48    135.83 o 
  -3   7  28      145.61      105.01     35.15 o 
  -2   7  28     1858.80     1764.71     84.68 o 
  -1   7  28      583.68      589.43     58.48 o 
   0   7  28      434.00      460.62     55.79 o 
   1   7  28      511.47      373.78     53.01 o 
   2   7  28      938.43     1072.07     84.27 o 
  -8   8  28        2.18       28.14     47.25 o 
  -7   8  28      916.98      828.93     89.17 o 
  -6   8  28     1768.91     1836.10     88.59 o 
  -5   8  28      192.66      210.59     44.38 o 
  -4   8  28     1498.94     1475.51    100.61 o 
  -3   8  28      935.80     1002.70     75.91 o 
  -2   8  28      761.06      714.34     68.27 o 
  -1   8  28      462.34      514.84     59.82 o 
   0   8  28      449.81      444.29     59.98 o 
  -7   9  28     1402.93     1547.24    134.18 o 
  -6   9  28     3211.89     3445.53    127.54 o 
  -5   9  28      357.77      361.07     56.25 o 
  -4   9  28      213.02      234.01     48.67 o 
  -3   9  28      480.66      418.73     59.25 o 
  -2   9  28      881.31      757.18     85.09 o 
  -1   1  29      443.86      806.70     32.81 o 
   0   1  29    15967.84    15408.26    198.63 o 
   1   1  29     2018.12     1924.76     48.85 o 
  -3   2  29     1305.40     1471.08     62.49 o 
  -2   2  29       86.70      134.75     52.10 o 
  -1   2  29     2121.67     2013.94     49.48 o 
   0   2  29     4872.61     5217.35     88.09 o 
   1   2  29     1512.48     1508.81     45.07 o 
   2   2  29     1682.48     1777.11     52.19 o 
  -5   3  29     5816.43     5705.21    113.84 o 
  -4   3  29      157.22      190.86     23.77 o 
  -3   3  29    34994.46    34249.30    402.76 o 
  -2   3  29     1171.24     1425.11     48.32 o 
  -1   3  29     1302.50     1278.93     56.66 o 
   0   3  29     4779.65     4570.18    101.00 o 
   1   3  29     1049.19     1210.09     51.25 o 
   2   3  29      610.72      610.74     49.97 o 
   3   3  29      205.51      181.66     34.63 o 
  -7   4  29     2133.88     2154.97     93.12 o 
  -6   4  29     1826.19     1784.45     81.88 o 
  -5   4  29      244.38      295.36     37.12 o 
  -4   4  29    10020.76    10109.57    164.41 o 
  -3   4  29      184.03      214.25     30.12 o 
  -2   4  29     1816.53     1926.62     72.24 o 
  -1   4  29     1020.84     1097.17     56.44 o 
   0   4  29    11965.40    11865.05    223.38 o 
   1   4  29     1450.11     1490.26     67.13 o 
   2   4  29     2556.09     2609.14     91.97 o 
   3   4  29      418.91      441.43     50.16 o 
   4   4  29      475.19      430.15     52.69 o 
  -9   5  29      543.86      602.44     91.26 o 
  -8   5  29     1279.62     1260.76     90.10 o 
  -7   5  29      506.89      629.91     64.36 o 
  -6   5  29      540.67      590.81     66.11 o 
  -5   5  29      868.71      746.92     48.91 o 
  -4   5  29      414.50      504.70     40.25 o 
  -3   5  29     6209.73     6178.62    144.50 o 
  -2   5  29      547.46      561.48     49.69 o 
  -1   5  29     1320.20     1212.75     72.95 o 
   0   5  29      604.25      609.19     52.95 o 
   1   5  29       64.32       88.99     31.69 o 
   2   5  29      968.25      858.83     65.61 o 
   3   5  29     1735.76     1841.07     86.13 o 
   4   5  29      116.73       66.66     42.52 o 
  -9   6  29      368.14      381.17     76.04 o 
  -8   6  29     2000.79     2038.16    181.15 o 
  -7   6  29     5690.33     5638.19    168.24 o 
  -6   6  29       34.15      103.10     38.03 o 
  -5   6  29      596.82      572.44     44.40 o 
  -4   6  29     1597.85     1368.86     69.28 o 
  -3   6  29      175.09      172.59     36.41 o 
  -2   6  29     2464.61     2182.22     88.68 o 
  -1   6  29       84.87       75.46     32.08 o 
   0   6  29     1513.92     1380.65     72.77 o 
   1   6  29      512.70      474.35     54.19 o 
   2   6  29       15.18       31.83     34.04 o 
   3   6  29     2895.90     3024.41    132.39 o 
  -9   7  29      382.90      328.73     71.45 o 
  -8   7  29      247.35      215.63     74.00 o 
  -7   7  29     1455.39     1234.27     92.66 o 
  -6   7  29     6418.82     6392.13    160.35 o 
  -5   7  29      513.89      512.50     55.10 o 
  -4   7  29     2340.30     2350.49     95.07 o 
  -3   7  29      366.86      406.60     71.72 o 
  -2   7  29      857.38      769.56     66.58 o 
  -1   7  29      355.61      242.19     44.65 o 
   0   7  29      256.18      267.37     47.51 o 
   1   7  29      381.16      436.27     56.18 o 
   2   7  29      181.01      149.57     48.30 o 
  -8   8  29      687.72      594.97     81.03 o 
  -7   8  29      217.28      219.44     54.24 o 
  -6   8  29     2097.78     2213.26     97.77 o 
  -5   8  29     1060.26     1006.95     76.17 o 
  -4   8  29      531.81      480.24     55.52 o 
  -3   8  29     1472.38     1460.45     83.33 o 
  -2   8  29       11.81       54.69     35.12 o 
  -1   8  29      318.11      310.23     53.17 o 
   0   8  29      670.21      601.17     66.16 o 
  -7   9  29      366.06      296.41     69.79 o 
  -6   9  29      325.79      298.29     53.66 o 
  -5   9  29      561.10      574.46     66.86 o 
  -4   9  29      112.89       81.75     42.38 o 
  -3   9  29     3127.21     3278.37    128.68 o 
  -2   9  29      175.17      163.18     50.70 o 
   0   0  30    27486.51    27093.08    557.92 o 
  -1   1  30      511.77      642.86     32.01 o 
   0   1  30     6846.54     6875.04    107.96 o 
   1   1  30      733.60      890.48     68.71 o 
  -3   2  30    16525.38    15909.06    207.78 o 
  -2   2  30    12810.53    12772.50    173.79 o 
  -1   2  30      587.56      899.77     47.41 o 
   0   2  30       37.29      182.17     39.01 o 
   1   2  30      938.41     1182.59     60.50 o 
   2   2  30      798.90      777.07     37.91 o 
  -5   3  30      639.33      591.62     44.99 o 
  -4   3  30     2737.32     2615.30     62.81 o 
  -3   3  30      142.01      162.32     34.63 o 
  -2   3  30    16366.15    15730.17    244.12 o 
  -1   3  30     1119.20     1322.41     58.74 o 
   0   3  30     9328.23     9396.64    165.04 o 
   1   3  30     6709.74     6779.62    133.58 o 
   2   3  30     2943.66     3073.64     96.32 o 
   3   3  30      108.88      102.61     30.97 o 
  -7   4  30       49.26       79.29     60.27 o 
  -6   4  30     2853.69     2806.53    105.36 o 
  -5   4  30     5788.24     5800.05    123.36 o 
  -4   4  30     1529.53     1615.73     61.82 o 
  -3   4  30     2339.48     2212.66     73.13 o 
  -2   4  30      775.64      748.30     51.75 o 
  -1   4  30     6870.01     6628.83    148.88 o 
   0   4  30      228.62      218.77     32.74 o 
   1   4  30       38.38       39.55     24.92 o 
   2   4  30      142.06      137.25     33.41 o 
   3   4  30     4489.09     4234.15    126.48 o 
   4   4  30      126.73      170.99     39.77 o 
  -9   5  30     1158.48     1174.11    119.12 o 
  -8   5  30     1992.43     2050.62    120.68 o 
  -7   5  30     1724.94     1620.36     84.93 o 
  -6   5  30     1046.09     1103.67     80.83 o 
  -5   5  30      748.31      727.40     50.61 o 
  -4   5  30     5742.58     5451.16    125.32 o 
  -3   5  30      712.49      703.12     54.60 o 
  -2   5  30     3044.58     3060.17     98.47 o 
  -1   5  30        3.78       44.52     25.98 o 
   0   5  30     1322.94     1177.37     65.15 o 
   1   5  30      240.11      171.22     45.97 o 
   2   5  30     2038.48     1958.08     87.20 o 
   3   5  30      107.73      150.51     45.48 o 
   4   5  30     1292.45     1220.08     92.37 o 
  -9   6  30      460.34      427.01    142.98 o 
  -8   6  30      267.38      297.13    180.54 o 
  -7   6  30      139.78      182.01     43.62 o 
  -6   6  30     3221.50     3310.63    121.00 o 
  -5   6  30      949.42      947.68     54.60 o 
  -4   6  30     2873.79     2847.84     98.62 o 
  -3   6  30      137.72      154.25     36.76 o 
  -2   6  30      204.38      194.29     38.68 o 
  -1   6  30      155.10      124.34     34.59 o 
   0   6  30      180.54      114.16     35.06 o 
   1   6  30       95.11      117.58     36.21 o 
   2   6  30      609.68      623.44     63.77 o 
   3   6  30      590.98      768.82     79.08 o 
  -8   7  30     1468.54     1349.60     99.49 o 
  -7   7  30      684.67      586.11     77.24 o 
  -6   7  30      122.71      171.05     38.46 o 
  -5   7  30     1757.50     1686.39     82.25 o 
  -4   7  30       62.34       53.47     33.50 o 
  -3   7  30     4492.11     4296.42    132.47 o 
  -2   7  30     1966.90     1950.57     89.80 o 
  -1   7  30       82.24       79.04     33.25 o 
   0   7  30      507.95      423.91     54.04 o 
   1   7  30      257.98      211.27     47.31 o 
  -8   8  30       36.66       35.32     51.53 o 
  -7   8  30     1395.88     1367.67    114.77 o 
  -6   8  30      266.59      267.10     49.03 o 
  -5   8  30     2156.20     2280.61     99.91 o 
  -4   8  30      119.39       78.76     37.22 o 
  -3   8  30       95.26      100.01     39.25 o 
  -2   8  30      602.85      514.54     60.77 o 
  -1   8  30      303.72      333.88     54.49 o 
   0   8  30       90.24       72.33     42.03 o 
  -6   9  30      443.34      410.83     57.82 o 
  -5   9  30     1168.83     1103.07     86.49 o 
  -4   9  30     1398.08     1393.38     90.87 o 
  -3   9  30      565.48      650.03     71.20 o 
  -1   1  31     4174.61     4330.42     80.41 o 
   0   1  31      297.56      552.93     35.43 o 
   1   1  31    13426.86    13372.04    174.47 o 
  -3   2  31     4501.62     4649.83     86.57 o 
  -2   2  31     3578.78     3717.78     74.21 o 
  -1   2  31    11806.31    12163.71    172.33 o 
   0   2  31    16056.93    15059.10    212.93 o 
   1   2  31    12530.55    12414.61    173.82 o 
   2   2  31     1846.40     1842.74     59.33 o 
  -5   3  31      434.31      389.17     38.14 o 
  -4   3  31     6736.48     6593.20    120.75 o 
  -3   3  31      266.05      275.68     28.19 o 
  -2   3  31     4633.38     4881.81    106.82 o 
  -1   3  31    12551.54    12463.91    222.30 o 
   0   3  31     8259.44     7854.55    146.46 o 
   1   3  31     1689.64     1748.23     69.78 o 
   2   3  31     2122.09     2127.05     81.15 o 
   3   3  31     1663.35     1568.83     72.71 o 
  -7   4  31       22.85        9.24     32.46 o 
  -6   4  31      651.35      604.64     58.63 o 
  -5   4  31     1320.70     1390.47     59.06 o 
  -4   4  31     3196.26     3086.98     85.61 o 
  -3   4  31     6690.28     6629.28    136.09 o 
  -2   4  31     2095.74     2073.93     75.84 o 
  -1   4  31     1687.63     1797.56     71.64 o 
   0   4  31      371.83      383.54     42.04 o 
   1   4  31     3178.13     3182.58    100.37 o 
   2   4  31     2346.25     2270.12     88.62 o 
   3   4  31       31.55       66.08     32.97 o 
   4   4  31     1491.03     1438.82     85.19 o 
  -9   5  31      390.40      213.55     74.19 o 
  -8   5  31     1210.06     1314.03     95.18 o 
  -7   5  31     3349.96     3319.82    131.32 o 
  -6   5  31      578.47      512.16     65.12 o 
  -5   5  31      217.68      278.45     36.06 o 
  -4   5  31     1435.37     1313.79     59.96 o 
  -3   5  31      440.38      358.91     51.30 o 
  -2   5  31     2660.70     2569.07     88.97 o 
  -1   5  31     2998.41     2881.35     98.23 o 
   0   5  31      284.87      308.99     43.43 o 
   1   5  31     1122.46     1170.42     92.30 o 
   2   5  31      372.35      368.16     48.72 o 
   3   5  31     2858.85     2766.10    107.20 o 
   4   5  31     1953.65     1837.94    115.53 o 
  -9   6  31       11.14       89.84    104.81 o 
  -8   6  31      508.71      594.62    114.81 o 
  -7   6  31     1671.57     1612.92     99.50 o 
  -6   6  31     2833.62     3025.10    117.21 o 
  -5   6  31      620.42      556.48     44.88 o 
  -4   6  31      528.24      435.30     48.11 o 
  -3   6  31     1459.93     1354.97     70.83 o 
  -2   6  31     2375.04     2348.37     92.60 o 
  -1   6  31     1038.47     1053.52     68.82 o 
   0   6  31       52.99       24.51     33.83 o 
   1   6  31      175.52      143.00     38.69 o 
   2   6  31      842.18      912.97     74.99 o 
   3   6  31      288.94      230.62     53.56 o 
  -8   7  31      826.85     1054.51    225.13 o 
  -7   7  31     1132.55     1085.38     93.97 o 
  -6   7  31     1777.68     1645.18     76.32 o 
  -5   7  31     3841.42     3844.96    122.53 o 
  -4   7  31       39.14       39.15     33.08 o 
  -3   7  31       24.26       71.55     35.34 o 
  -2   7  31      402.38      380.26     52.36 o 
  -1   7  31      251.86      312.55     46.97 o 
   0   7  31      400.01      275.35     48.28 o 
   1   7  31      264.39      165.06     45.93 o 
  -8   8  31       32.92       36.27     51.02 o 
  -7   8  31      775.17      953.98    111.04 o 
  -6   8  31      550.80      530.81     60.90 o 
  -5   8  31     1329.42     1297.33     79.72 o 
  -4   8  31     1236.71     1229.86     81.50 o 
  -3   8  31     2887.37     2905.74    114.84 o 
  -2   8  31      888.18      968.65     83.99 o 
  -1   8  31      192.76      185.10     47.01 o 
   0   8  31      193.58      185.47     48.85 o 
  -6   9  31       12.56       28.86     40.99 o 
  -5   9  31      365.54      331.74     56.05 o 
  -4   9  31     1909.29     1894.23     98.96 o 
  -3   9  31      331.37      270.05     53.48 o 
  -1   1  32    10243.25     9702.32    141.59 o 
   0   1  32     4780.31     4992.09     88.78 o 
   1   1  32    10257.16    10461.75    150.55 o 
  -3   2  32     4094.01     3951.02     78.06 o 
  -2   2  32     3685.29     3484.18     71.99 o 
  -1   2  32    10623.95    10807.99    152.83 o 
   1   2  32    14587.53    14546.03    212.92 o 
   2   2  32     7989.70     8011.19    140.04 o 
  -5   3  32     1036.03     1026.13     53.35 o 
  -4   3  32      375.85      352.77     38.45 o 
  -3   3  32        9.41       -2.83     17.66 o 
  -2   3  32     4008.00     3817.31     94.33 o 
  -1   3  32    14888.09    14640.46    251.91 o 
   0   3  32     2991.67     3069.07     82.69 o 
   1   3  32     1896.18     1900.35     73.24 o 
   2   3  32     1239.04     1364.43     65.71 o 
   3   3  32      264.09      233.27     38.95 o 
  -7   4  32     2000.48     2083.18     98.43 o 
  -6   4  32     1078.14      931.04     71.67 o 
  -5   4  32     2119.43     2106.72     77.32 o 
  -4   4  32      151.45      147.72     26.95 o 
  -3   4  32      388.58      429.20     39.23 o 
  -2   4  32     8173.03     8089.95    169.47 o 
  -1   4  32     1754.85     1778.47     72.41 o 
   0   4  32      973.44      941.88     57.14 o 
   1   4  32     2060.19     1962.89     79.71 o 
   2   4  32      624.85      676.11     57.74 o 
   3   4  32     1489.08     1311.71     73.31 o 
   4   4  32     2957.31     2846.23    119.16 o 
  -9   5  32      585.52      539.91     92.11 o 
  -8   5  32      875.93      910.51     92.72 o 
  -7   5  32      333.12      269.58     71.36 o 
  -6   5  32     4683.85     4628.06    141.07 o 
  -5   5  32     1748.20     1841.30     83.70 o 
  -4   5  32     1732.19     1780.06     70.16 o 
  -3   5  32     1229.30     1269.63     64.49 o 
  -2   5  32     1315.95     1345.22     65.98 o 
  -1   5  32     2230.66     2191.07    108.65 o 
   0   5  32      207.22      138.75     36.85 o 
   1   5  32      963.90     1006.09     66.90 o 
   2   5  32     3087.49     3028.56    109.90 o 
   3   5  32      111.17      132.04     38.76 o 
   4   5  32       57.84      154.34     54.19 o 
  -9   6  32      311.49      339.13    100.20 o 
  -8   6  32      155.04      192.18     80.03 o 
  -7   6  32      992.88     1013.41    156.71 o 
  -6   6  32      642.05      744.98     70.11 o 
  -5   6  32     4669.01     4563.45    110.98 o 
  -4   6  32     1067.58      934.96     62.98 o 
  -3   6  32      156.94      152.84     37.55 o 
  -2   6  32      649.03      635.22     79.70 o 
  -1   6  32      976.34      979.25     70.93 o 
   0   6  32     2397.62     2332.47    134.11 o 
   1   6  32     2051.85     1958.55     92.84 o 
   2   6  32      782.00      832.06     75.14 o 
   3   6  32       96.29       99.44     49.58 o 
  -8   7  32      297.70      338.01     85.67 o 
  -7   7  32      753.66      571.65     76.14 o 
  -6   7  32      942.31      863.54     70.25 o 
  -5   7  32      361.55      395.40     50.23 o 
  -4   7  32     2039.77     2189.91     93.60 o 
  -3   7  32     1569.60     1597.23     81.41 o 
  -2   7  32     3119.28     3073.52    113.31 o 
  -1   7  32     2117.43     2014.95     92.09 o 
   0   7  32        0.09        8.87     31.70 o 
   1   7  32     1746.07     1640.29     92.21 o 
  -8   8  32      206.19      246.00     63.94 o 
  -7   8  32      292.29      220.35     63.66 o 
  -6   8  32      145.59      156.91     42.41 o 
  -5   8  32      852.54      990.36     79.47 o 
  -4   8  32     3131.44     3026.50    117.86 o 
  -3   8  32       51.49      141.30     41.87 o 
  -2   8  32      739.18      796.64     73.24 o 
  -1   8  32     1655.40     1736.54     93.56 o 
   0   8  32      136.84       95.85     60.96 o 
  -6   9  32      304.50      245.53     55.39 o 
  -5   9  32      483.00      448.06     61.57 o 
  -4   9  32       45.24       71.07     43.15 o 
  -3   9  32      115.20       88.04     43.89 o 
   0   0  33     4829.40     5278.34    172.47 o 
  -1   1  33      563.79     1167.47     41.74 o 
   0   1  33     1669.85     2233.48     56.05 o 
   1   1  33    12931.59    12981.28    174.64 o 
  -3   2  33      418.54      539.46     42.20 o 
  -2   2  33     2347.33     2372.76     58.52 o 
  -1   2  33    12196.66    12224.46    173.67 o 
   0   2  33    28770.44    27785.12    387.05 o 
   1   2  33     8192.68     8030.50    136.34 o 
   2   2  33     1295.92     1353.59     62.01 o 
  -5   3  33      913.98      897.74     54.00 o 
  -4   3  33      126.64      192.52     29.54 o 
  -3   3  33      426.25      454.86     34.38 o 
  -2   3  33      368.56      487.03     38.83 o 
  -1   3  33     7384.99     7298.77    157.44 o 
   0   3  33       10.80      165.98     31.76 o 
   1   3  33     1913.31     1959.81     76.18 o 
   2   3  33     2714.74     2540.92     90.09 o 
   3   3  33     1210.89     1288.17     78.28 o 
  -7   4  33     1242.90     1289.44     80.32 o 
  -6   4  33     1543.46     1488.44     79.71 o 
  -5   4  33     2869.86     2976.50    166.00 o 
  -4   4  33      423.14      363.06     36.90 o 
  -3   4  33      276.31      346.87     36.05 o 
  -2   4  33     1488.50     1604.63     68.08 o 
  -1   4  33     1957.59     2035.81     78.21 o 
   0   4  33        8.05       39.75     25.55 o 
   1   4  33      987.98      983.05     60.29 o 
   2   4  33     2076.71     1929.96     83.11 o 
   3   4  33     1040.15     1106.07     69.60 o 
   4   4  33      861.31     1062.34     83.09 o 
  -9   5  33      318.45      306.50     68.83 o 
  -8   5  33      612.38      689.21     80.93 o 
  -7   5  33     1333.91     1344.95     93.34 o 
  -6   5  33     2945.80     2936.58    111.31 o 
  -5   5  33      137.62      184.26     35.94 o 
  -4   5  33     3108.46     3261.40     95.25 o 
  -3   5  33     1116.84     1066.40     60.55 o 
  -2   5  33     2848.16     2833.92     95.19 o 
  -1   5  33      819.58      843.13     65.27 o 
   0   5  33     2968.39     2810.61    142.43 o 
   1   5  33      635.70      617.68     57.68 o 
   2   5  33      472.11      434.89     51.36 o 
   3   5  33     1988.17     1901.91     92.26 o 
   4   5  33     1316.60     1492.76    129.95 o 
  -8   6  33      358.85      486.53    110.95 o 
  -7   6  33      250.28      279.36     66.69 o 
  -6   6  33     1155.63     1204.92     78.06 o 
  -5   6  33     2701.97     2600.43     89.13 o 
  -4   6  33     1422.51     1424.27     73.38 o 
  -3   6  33     1163.51     1025.11     67.44 o 
  -2   6  33     1872.31     1864.04     84.40 o 
  -1   6  33      578.86      637.32     59.66 o 
   0   6  33      889.63      907.42     71.38 o 
   1   6  33      893.10      894.85     73.41 o 
   2   6  33     1008.50     1202.46     83.53 o 
  -8   7  33      171.41      123.02     83.51 o 
  -7   7  33      502.27      545.13     71.84 o 
  -6   7  33      138.67      164.27     40.90 o 
  -5   7  33     1456.92     1413.45     79.07 o 
  -4   7  33     1667.51     1543.29     79.06 o 
  -3   7  33      943.21      940.89     79.75 o 
  -2   7  33      541.07      474.88     57.53 o 
  -1   7  33      921.85     1106.18     76.84 o 
   0   7  33       66.19      145.65     40.38 o 
   1   7  33     1015.04     1028.20     83.60 o 
  -7   8  33      195.77      172.04     60.21 o 
  -6   8  33      319.62      273.93     65.57 o 
  -5   8  33      557.85      566.53     61.76 o 
  -4   8  33      839.85      801.22     72.76 o 
  -3   8  33     1915.30     1813.88     92.63 o 
  -2   8  33     1212.18     1258.85     84.33 o 
  -1   8  33      934.36     1049.19     84.79 o 
  -5   9  33      329.60      269.97     55.55 o 
  -4   9  33     1195.24     1245.73     91.96 o 
  -1   1  34    10793.21    10652.00    154.21 o 
   0   1  34    14434.35    14232.29    192.49 o 
   1   1  34      999.84     1358.05     53.49 o 
  -3   2  34     3714.11     3734.28     83.28 o 
  -2   2  34     2120.38     2423.96     60.01 o 
  -1   2  34      958.08     1239.50     46.99 o 
   1   2  34     4601.34     4638.69     97.72 o 
   2   2  34     2926.60     2911.37     75.71 o 
  -5   3  34      224.60      221.84     36.31 o 
  -4   3  34      832.29      807.64     47.84 o 
  -3   3  34     3327.14     3245.98     78.88 o 
  -2   3  34     3782.76     3627.72     93.12 o 
  -1   3  34     4744.71     4630.84    125.99 o 
   0   3  34    16048.90    15629.28    246.88 o 
   1   3  34     4265.83     4396.29    117.64 o 
   2   3  34      740.69      695.60     56.70 o 
   3   3  34     1008.32     1165.98     97.63 o 
  -7   4  34     3467.00     3442.54    129.13 o 
  -6   4  34     1520.63     1558.34     82.44 o 
  -5   4  34     1371.45     1482.44     76.33 o 
  -4   4  34       86.42       95.08     25.60 o 
  -3   4  34      964.48     1044.67     98.17 o 
  -2   4  34     2618.90     2505.90     87.58 o 
  -1   4  34     4467.95     4423.74    119.70 o 
   0   4  34      475.29      463.72     47.54 o 
   1   4  34     1086.50      947.62     60.40 o 
   2   4  34      415.72      389.45     47.05 o 
   3   4  34     3153.33     3167.49    137.19 o 
   4   4  34      335.58      364.41     65.76 o 
  -9   5  34      503.82      589.13     81.25 o 
  -8   5  34       97.49       60.23     43.50 o 
  -7   5  34      758.60      758.61     81.65 o 
  -6   5  34      108.06      158.61     45.58 o 
  -5   5  34     3442.14     3410.57    113.29 o 
  -4   5  34     1339.44     1477.92     64.71 o 
  -3   5  34      119.56      114.55     33.77 o 
  -2   5  34      893.01      865.98     61.08 o 
  -1   5  34     1153.21     1158.06     65.83 o 
   0   5  34      126.39       75.53     30.65 o 
   1   5  34     2666.05     2763.85    101.62 o 
   2   5  34       38.05        9.01     30.76 o 
   3   5  34      500.88      479.42     56.25 o 
   4   5  34       83.84       38.34     50.02 o 
  -8   6  34       68.94       19.58     69.64 o 
  -7   6  34      780.17      807.70    101.66 o 
  -6   6  34      309.54      302.40     53.51 o 
  -5   6  34      151.35      153.63     33.10 o 
  -4   6  34     1418.66     1482.72     75.29 o 
  -3   6  34      889.18     1009.57     94.77 o 
  -2   6  34      417.25      291.87     44.10 o 
  -1   6  34     2519.38     2330.57     96.13 o 
   0   6  34      802.19      698.57     67.74 o 
   1   6  34     3573.79     3236.64    117.99 o 
   2   6  34     1549.55     1641.37     87.91 o 
  -8   7  34      272.12      328.90    127.23 o 
  -7   7  34      860.95      863.08     92.01 o 
  -6   7  34      818.06      784.89     76.96 o 
  -5   7  34      713.58      747.87     71.57 o 
  -4   7  34     3779.08     3870.99    125.64 o 
  -3   7  34     3362.17     3174.79    115.06 o 
  -2   7  34       64.73       44.82     32.89 o 
  -1   7  34     3481.84     3331.90    121.17 o 
   0   7  34      223.38      247.28     48.07 o 
   1   7  34      306.90      315.03     58.02 o 
  -7   8  34      280.14      404.58     74.86 o 
  -6   8  34      108.19      171.16     43.39 o 
  -5   8  34       69.44       92.58     40.20 o 
  -4   8  34      423.74      429.37     58.74 o 
  -3   8  34      479.04      499.21     60.46 o 
  -2   8  34     1471.43     1535.31     92.88 o 
  -1   8  34      279.96      265.68     53.42 o 
  -5   9  34      519.78      378.16     62.11 o 
  -4   9  34       92.85       97.25     49.40 o 
  -1   1  35     5051.59     5089.25     93.44 o 
   0   1  35    11461.15    11652.41    166.31 o 
   1   1  35     3361.04     3417.17     72.10 o 
  -3   2  35     4859.35     4751.69     96.85 o 
  -2   2  35     6978.73     6997.12    115.85 o 
  -1   2  35     3166.83     3169.84     85.78 o 
   0   2  35     6126.10     5984.11    123.19 o 
   1   2  35     3522.91     3619.38     85.24 o 
   2   2  35     1594.39     1738.27     67.32 o 
  -5   3  35     1526.41     1593.91     89.77 o 
  -4   3  35      299.77      365.72     36.77 o 
  -3   3  35      438.78      424.93     37.61 o 
  -2   3  35     4644.33     4402.98    105.81 o 
  -1   3  35     3511.40     3600.33    101.88 o 
   0   3  35     8270.19     8059.18    153.97 o 
   1   3  35     7434.55     7326.63    161.33 o 
   2   3  35     1089.74     1118.94     62.99 o 
   3   3  35     6618.09     6287.80    175.69 o 
  -7   4  35      581.46      613.40     68.13 o 
  -6   4  35     1771.03     1736.67     87.57 o 
  -5   4  35      128.33      142.31     36.40 o 
  -4   4  35     2029.93     2033.86     71.26 o 
  -3   4  35      533.71      648.91     47.52 o 
  -2   4  35     1613.17     1631.51     70.15 o 
  -1   4  35     7102.07     6865.99    158.65 o 
   0   4  35       11.13       55.43     27.92 o 
   1   4  35     1736.69     1690.20     76.58 o 
   2   4  35     1903.87     1855.65     82.98 o 
   3   4  35      622.25      670.16     71.05 o 
   4   4  35     1001.94     1070.04    125.54 o 
  -8   5  35      485.99      378.50    105.28 o 
  -7   5  35      149.26      159.62     50.63 o 
  -6   5  35     1845.01     1933.68    160.20 o 
  -5   5  35     2074.57     1997.67    103.07 o 
  -4   5  35       99.46      146.22     30.95 o 
  -3   5  35     1538.82     1570.94     72.77 o 
  -2   5  35      951.11     1021.03     61.32 o 
  -1   5  35     2044.00     1861.09     81.46 o 
   0   5  35      100.74      117.45     33.93 o 
   1   5  35     2740.53     2726.22    102.78 o 
   2   5  35      508.09      507.06     56.66 o 
   3   5  35      227.02      122.71     40.63 o 
  -8   6  35      715.24      442.91    112.20 o 
  -7   6  35      357.54      235.29     76.31 o 
  -6   6  35      136.72      117.86     40.94 o 
  -5   6  35     2159.25     2132.56     81.93 o 
  -4   6  35     2008.37     2070.21     87.86 o 
  -3   6  35     6817.42     6609.59    164.67 o 
  -2   6  35     1958.67     1877.28     85.85 o 
  -1   6  35     2820.11     2662.19    111.18 o 
   0   6  35      991.54     1042.30     73.21 o 
   1   6  35       65.43       70.34     34.56 o 
   2   6  35      852.77      843.49     77.66 o 
  -8   7  35      753.16      809.98    239.92 o 
  -7   7  35       30.24       24.49     44.30 o 
  -6   7  35      320.31      294.38     52.39 o 
  -5   7  35      109.13      110.73     37.63 o 
  -4   7  35      509.15      566.25     59.08 o 
  -3   7  35      639.59      663.21     64.69 o 
  -2   7  35      517.65      484.12     55.82 o 
  -1   7  35       42.49       88.30     52.83 o 
   0   7  35     5166.06     4886.12    153.02 o 
   1   7  35      258.99      269.51     50.92 o 
  -7   8  35      687.92      834.23     96.33 o 
  -6   8  35      670.95      708.40     68.40 o 
  -5   8  35      504.74      435.05     58.81 o 
  -4   8  35     1079.08     1191.05     81.55 o 
  -3   8  35      241.78      170.54     46.03 o 
  -2   8  35      848.92      795.05     74.17 o 
  -1   8  35      242.44      282.42     52.52 o 
   0   0  36    28207.19    28345.10    595.61 o 
  -1   1  36        3.47      304.76     28.23 o 
   0   1  36     1261.93     1571.30     54.30 o 
   1   1  36     3181.13     3267.27     74.22 o 
  -3   2  36      651.84      878.43     42.82 o 
  -2   2  36     1714.48     2128.52     62.28 o 
  -1   2  36     3365.85     3565.45     89.99 o 
   0   2  36        4.06      112.08     24.94 o 
   1   2  36     4958.56     4830.25    100.84 o 
   2   2  36      670.10      751.69     46.35 o 
  -5   3  36     1473.61     1295.39     66.75 o 
  -4   3  36     6036.24     6044.66    127.05 o 
  -3   3  36     2134.43     1965.53     67.48 o 
  -2   3  36      581.80      563.42     42.72 o 
  -1   3  36     4439.43     4334.59    115.51 o 
   0   3  36      648.05      944.35     51.87 o 
   1   3  36     8119.26     8294.98    177.68 o 
   2   3  36      190.80      270.87     40.09 o 
   3   3  36     2823.64     2991.92    116.30 o 
  -7   4  36     1664.32     1710.32     93.14 o 
  -6   4  36     1056.69     1028.94     72.65 o 
  -5   4  36     1148.78     1150.22     81.28 o 
  -4   4  36      428.28      342.47     41.53 o 
  -3   4  36     5844.78     5628.25    128.90 o 
  -2   4  36      604.94      587.90     51.50 o 
  -1   4  36     8324.16     8325.42    188.94 o 
   0   4  36     3226.66     3324.56    106.34 o 
   1   4  36      220.50      251.72     40.01 o 
   2   4  36      395.69      392.63     49.80 o 
   3   4  36       89.49       72.86     37.08 o 
   4   4  36       61.78       40.70     39.73 o 
  -8   5  36      631.15      675.20     96.98 o 
  -7   5  36      627.08      683.06     79.19 o 
  -6   5  36     1295.61     1300.93    123.30 o 
  -5   5  36      162.68      149.84     36.93 o 
  -4   5  36     1206.89     1285.70     61.70 o 
  -3   5  36     1600.69     1451.31     70.20 o 
  -2   5  36      197.61      225.47     37.46 o 
  -1   5  36      154.42       98.84     33.73 o 
   0   5  36     2462.55     2273.55    101.97 o 
   1   5  36     2922.66     2808.19    133.40 o 
   2   5  36     3320.94     3288.27    162.57 o 
   3   5  36      559.23      517.00     60.65 o 
  -8   6  36       68.16       63.43     80.94 o 
  -7   6  36      233.27      132.03     67.98 o 
  -6   6  36      292.81      338.37     53.04 o 
  -5   6  36     1431.12     1443.30     68.66 o 
  -4   6  36     1158.25     1117.86     69.53 o 
  -3   6  36     3065.97     3157.47    109.77 o 
  -2   6  36      481.88      508.51     53.96 o 
  -1   6  36     2889.71     2752.26    105.21 o 
   0   6  36     2714.93     2732.57    106.89 o 
   1   6  36      190.96      189.98     43.26 o 
   2   6  36     1648.39     1503.26     88.17 o 
  -8   7  36       63.03       45.41     75.39 o 
  -7   7  36      167.85      210.15     59.23 o 
  -6   7  36      185.81      132.31     46.03 o 
  -5   7  36      559.27      574.15     59.37 o 
  -4   7  36     1678.75     1775.12     94.02 o 
  -3   7  36       80.83       80.06     34.98 o 
  -2   7  36     3499.34     3449.52    122.76 o 
  -1   7  36      127.19      111.53     50.22 o 
   0   7  36      336.96      335.85     52.68 o 
   1   7  36     1300.77     1379.32    102.44 o 
  -7   8  36       85.76      100.38     60.30 o 
  -6   8  36       57.35       83.02     38.44 o 
  -5   8  36      639.64      671.88     67.95 o 
  -4   8  36       74.81       52.45     38.79 o 
  -3   8  36      564.08      625.05     67.38 o 
  -2   8  36     1589.34     1509.84     91.73 o 
  -1   8  36     1259.30     1249.47    102.21 o 
  -1   1  37     4738.88     5218.98     96.79 o 
   0   1  37     4774.64     4868.24     92.73 o 
   1   1  37     4162.53     4257.12     90.60 o 
  -3   2  37      864.90      836.60     43.27 o 
  -2   2  37     2241.51     2265.08     64.86 o 
  -1   2  37     4077.76     4039.86     99.44 o 
   0   2  37     1357.18     1339.90     56.69 o 
   1   2  37      934.79     1004.58     55.35 o 
   2   2  37     1943.30     2137.47     72.46 o 
  -5   3  37     1854.31     1853.73     87.78 o 
  -4   3  37      741.07      712.50     53.67 o 
  -3   3  37      479.23      513.47     42.42 o 
  -2   3  37      720.59      716.34     57.75 o 
  -1   3  37     1134.55     1249.97     65.57 o 
   0   3  37       28.02       12.46     24.19 o 
   1   3  37     1100.59     1165.66     61.51 o 
   2   3  37     6138.30     6042.47    150.83 o 
   3   3  37      787.55      778.03     71.15 o 
  -7   4  37      499.90      429.96     61.67 o 
  -6   4  37     1181.81     1172.89     90.81 o 
  -5   4  37     1828.11     1813.73    100.45 o 
  -4   4  37     1399.65     1475.34     70.00 o 
  -3   4  37      872.91      889.15     53.31 o 
  -2   4  37     1917.93     2074.22     80.04 o 
  -1   4  37     1270.85     1273.56     65.17 o 
   0   4  37     2027.20     1937.56     81.99 o 
   1   4  37     1891.52     1973.58     82.81 o 
   2   4  37     3397.07     3473.10    115.00 o 
   3   4  37      620.63      534.64     64.50 o 
   4   4  37        7.05       -7.53     37.44 o 
  -8   5  37     1352.57     1382.31    167.03 o 
  -7   5  37     1400.67     1409.24     97.78 o 
  -6   5  37       20.17       34.79     37.77 o 
  -5   5  37      573.95      626.08     58.13 o 
  -4   5  37     2081.12     2108.99     78.11 o 
  -3   5  37     1670.84     1720.56     77.31 o 
  -2   5  37     5899.33     6136.74    153.83 o 
  -1   5  37     1889.56     1827.15     82.52 o 
   0   5  37      358.99      366.10     46.61 o 
   1   5  37       10.61        2.74     29.63 o 
   2   5  37      813.24      845.97     71.71 o 
   3   5  37     1448.49     1341.47     93.72 o 
  -8   6  37      708.70      704.55    104.40 o 
  -7   6  37      350.28      274.50     70.16 o 
  -6   6  37     1282.48     1248.90     85.03 o 
  -5   6  37       13.64       59.06     33.09 o 
  -4   6  37     1421.42     1329.73     72.88 o 
  -3   6  37      647.97      654.78     60.88 o 
  -2   6  37     3338.72     3222.50    113.92 o 
  -1   6  37       13.56       52.76     33.95 o 
   0   6  37      598.50      687.64     63.87 o 
   1   6  37     1017.43     1013.88     83.54 o 
   2   6  37     1248.70     1414.26     90.80 o 
  -7   7  37      382.26      354.38     77.62 o 
  -6   7  37      415.49      331.93     53.95 o 
  -5   7  37     1360.19     1289.93     79.81 o 
  -4   7  37      475.86      485.16     57.22 o 
  -3   7  37      520.20      530.22     59.78 o 
  -2   7  37      770.21      723.73     69.17 o 
  -1   7  37     1084.89     1058.19     88.20 o 
   0   7  37        3.95       31.59     37.15 o 
  -6   8  37      662.07      613.95    105.62 o 
  -5   8  37     1152.21     1056.76     81.79 o 
  -4   8  37       16.06        0.01     37.05 o 
  -3   8  37     1595.75     1632.60     91.19 o 
  -2   8  37     1417.52     1509.40     90.13 o 
  -1   1  38     8042.95     8350.26    133.67 o 
   0   1  38      652.37      822.62     44.83 o 
   1   1  38     1905.60     1960.25     60.90 o 
  -3   2  38     2096.44     2041.34     76.30 o 
  -2   2  38      582.75      696.92     39.51 o 
  -1   2  38     2155.57     2250.81     72.19 o 
   0   2  38      274.09      275.06     32.58 o 
   1   2  38     3785.77     3473.08     87.00 o 
   2   2  38     5398.26     5341.91    121.39 o 
  -5   3  38     7107.74     6993.52    181.46 o 
  -4   3  38      571.67      604.42     58.50 o 
  -3   3  38      333.34      354.57     36.72 o 
  -2   3  38     2219.91     2251.94     73.86 o 
  -1   3  38     4156.57     3819.61    107.31 o 
   0   3  38       73.24       81.16     26.93 o 
   1   3  38     2491.04     2490.04     91.22 o 
   2   3  38     1683.68     1904.35     80.88 o 
   3   3  38       25.05       42.18     35.25 o 
  -7   4  38      237.94      223.75     49.03 o 
  -6   4  38     3308.57     3375.88    142.34 o 
  -5   4  38     2719.26     2781.91    129.60 o 
  -4   4  38      817.14      735.21     57.04 o 
  -3   4  38      324.00      351.82     39.17 o 
  -2   4  38     5236.33     5078.60    132.57 o 
  -1   4  38     2328.34     2209.33     85.13 o 
   0   4  38     1346.69     1439.70     71.41 o 
   1   4  38     2879.42     2828.10    108.29 o 
   2   4  38      758.86      722.77     62.81 o 
   3   4  38      765.92      701.61     73.05 o 
   4   4  38      478.14      460.21     64.06 o 
  -8   5  38      448.97      484.63     76.02 o 
  -7   5  38     1276.46     1206.28     98.63 o 
  -6   5  38      585.47      604.90     71.68 o 
  -5   5  38       19.68       21.15     31.77 o 
  -4   5  38     2920.45     2826.76     91.65 o 
  -3   5  38     6774.33     6656.88    162.29 o 
  -2   5  38     1444.80     1526.97     75.55 o 
  -1   5  38     2727.04     2674.91    100.31 o 
   0   5  38     2776.33     2540.08     99.31 o 
   1   5  38     1338.32     1362.80     78.26 o 
   2   5  38     1693.52     1776.57    106.48 o 
   3   5  38     1997.78     2252.97    114.08 o 
  -8   6  38      482.24      520.35     91.36 o 
  -7   6  38       95.93      163.38     61.55 o 
  -6   6  38      679.59      673.98     70.04 o 
  -5   6  38      609.02      639.85     62.91 o 
  -4   6  38     3126.08     3108.67    110.06 o 
  -3   6  38       20.56       34.96     32.40 o 
  -2   6  38      625.76      659.32     61.32 o 
  -1   6  38     1472.34     1547.06     80.32 o 
   0   6  38      115.43       54.53     34.74 o 
   1   6  38     1244.91     1192.69     79.42 o 
   2   6  38     2024.02     2129.71    102.28 o 
  -7   7  38        4.23       19.07     53.63 o 
  -6   7  38      115.46       75.67     42.51 o 
  -5   7  38     1166.72     1152.39     97.72 o 
  -4   7  38      229.04      296.93     48.19 o 
  -3   7  38      810.27      958.31     74.55 o 
  -2   7  38     1843.40     2011.91     95.82 o 
  -1   7  38     1186.48     1084.27     83.47 o 
   0   7  38       99.43      165.16     46.44 o 
  -6   8  38      440.97      413.29     67.59 o 
  -5   8  38      423.00      476.62     69.57 o 
  -4   8  38      370.90      411.69     58.80 o 
  -3   8  38     2074.15     2149.16    103.44 o 
  -2   8  38     2158.94     1916.57    101.15 o 
   0   0  39     7696.49     7332.29    212.63 o 
  -1   1  39     1239.63     1353.52     47.82 o 
   0   1  39      213.70      397.79     34.46 o 
   1   1  39     2745.06     2757.82     78.51 o 
  -3   2  39     6343.31     6249.00    142.59 o 
  -2   2  39     6150.48     6119.40    128.56 o 
  -1   2  39     2463.78     2413.43     76.13 o 
   0   2  39       60.12       48.91     22.76 o 
   1   2  39      564.29      606.65     42.60 o 
   2   2  39      150.59      198.61     34.23 o 
  -5   3  39      685.28      785.93     92.26 o 
  -4   3  39     3002.46     2938.29    108.23 o 
  -3   3  39       23.42       63.95     25.49 o 
  -2   3  39     6425.70     6160.85    133.76 o 
  -1   3  39      526.23      581.20     49.41 o 
   0   3  39       36.62       72.99     27.20 o 
   1   3  39       78.97       78.89     28.76 o 
   2   3  39     7464.14     7334.24    171.55 o 
   3   3  39     3631.74     3405.67    127.52 o 
  -7   4  39      255.96      265.52     49.94 o 
  -6   4  39      131.29      179.00     53.52 o 
  -5   4  39      149.42      216.40     48.35 o 
  -4   4  39     1492.46     1448.22     70.99 o 
  -3   4  39     3379.27     3282.03     96.19 o 
  -2   4  39      204.79      267.58     37.58 o 
  -1   4  39       34.05       86.27     29.65 o 
   0   4  39      288.76      298.56     42.64 o 
   1   4  39     4634.23     4322.51    126.88 o 
   2   4  39     2841.04     2895.78    106.03 o 
   3   4  39     3095.56     3173.23    126.89 o 
   4   4  39      857.27      868.60    108.55 o 
  -8   5  39      293.43      357.98     70.03 o 
  -7   5  39      820.41      955.48     93.88 o 
  -6   5  39     2060.98     2137.90    113.29 o 
  -5   5  39      488.45      410.04     55.65 o 
  -4   5  39      177.93      178.59     33.72 o 
  -3   5  39      770.23      764.08     57.88 o 
  -2   5  39     7238.49     7142.10    172.34 o 
  -1   5  39     3965.03     3875.85    123.71 o 
   0   5  39       49.98       43.98     32.37 o 
   1   5  39      591.16      581.35     58.75 o 
   2   5  39     2351.57     2206.15    105.67 o 
   3   5  39      678.16      670.77     77.05 o 
  -8   6  39     2261.10     2275.14    154.17 o 
  -7   6  39      567.02      403.29     85.67 o 
  -6   6  39     1613.63     1700.14    107.14 o 
  -5   6  39     2038.37     2153.03     97.76 o 
  -4   6  39      132.32      180.06     39.53 o 
  -3   6  39     3728.48     3490.32    118.77 o 
  -2   6  39     2768.77     2632.51    126.62 o 
  -1   6  39      473.19      356.62     50.74 o 
   0   6  39       75.06       80.18     37.51 o 
   1   6  39     1950.83     2000.83     97.41 o 
   2   6  39      213.22      244.85     52.45 o 
  -7   7  39      110.37      144.36     70.70 o 
  -6   7  39      543.91      495.64     66.06 o 
  -5   7  39      788.37      907.10     71.42 o 
  -4   7  39      258.96      186.28     44.68 o 
  -3   7  39     2988.64     2840.28    118.95 o 
  -2   7  39     2510.65     2355.21    103.52 o 
  -1   7  39     2154.18     2287.27    103.36 o 
   0   7  39      616.11      616.86     69.42 o 
  -6   8  39     2207.48     2319.24    134.76 o 
  -5   8  39      298.18      339.54     55.51 o 
  -4   8  39      767.30      706.96     70.87 o 
  -3   8  39      681.68      651.67     72.76 o 
  -2   8  39      211.38      169.83     56.90 o 
  -1   1  40      506.18      711.69     37.82 o 
   0   1  40     3308.09     3318.50     81.88 o 
   1   1  40     1781.35     1828.58     65.68 o 
  -3   2  40     1911.04     2096.73     77.45 o 
  -2   2  40     4793.51     4983.57    114.42 o 
  -1   2  40     1893.31     1911.77     68.09 o 
   0   2  40      139.86      109.55     26.41 o 
   1   2  40      345.27      398.03     36.88 o 
   2   2  40     1128.60     1222.54     88.60 o 
  -5   3  40     2272.12     2364.75    101.53 o 
  -4   3  40     2131.84     2151.34     91.66 o 
  -3   3  40      148.68      373.29     65.71 o 
  -2   3  40     1909.73     1884.40     70.52 o 
  -1   3  40      313.57      233.01     37.03 o 
   0   3  40     3660.26     3704.37    110.62 o 
   1   3  40     1960.86     2022.36     82.53 o 
   2   3  40      162.02      263.91     41.85 o 
   3   3  40     3206.86     3477.61    129.42 o 
  -7   4  40      156.67      136.07     53.01 o 
  -6   4  40     2892.36     2943.92    135.55 o 
  -5   4  40      631.34      612.34     68.48 o 
  -4   4  40      903.95      977.20     63.19 o 
  -3   4  40     2042.50     2096.40     76.74 o 
  -2   4  40     1393.61     1469.99     70.11 o 
  -1   4  40     1723.99     1821.62     78.62 o 
   0   4  40       46.10       28.73     30.62 o 
   1   4  40     1266.19     1271.47     93.12 o 
   2   4  40      113.04      161.61     38.66 o 
   3   4  40     2670.66     2440.40    113.09 o 
   4   4  40     1901.49     1785.83    103.62 o 
  -8   5  40      238.47      204.80     60.19 o 
  -7   5  40      538.91      609.64     78.30 o 
  -6   5  40     1098.41     1081.76    110.29 o 
  -5   5  40     1333.29     1417.48     82.12 o 
  -4   5  40      601.32      586.17     57.44 o 
  -3   5  40     2369.20     2471.99     94.37 o 
  -2   5  40      158.08      148.47     35.32 o 
  -1   5  40     1280.06     1227.19     70.13 o 
   0   5  40     2052.23     1968.30    105.94 o 
   1   5  40     2061.39     1929.48     90.60 o 
   2   5  40      811.54      663.87     63.70 o 
   3   5  40      427.69      445.47     68.06 o 
  -7   6  40      329.34      345.88     79.53 o 
  -6   6  40        5.36       38.22     42.52 o 
  -5   6  40     1120.73     1133.66     76.07 o 
  -4   6  40     2874.30     2990.91    109.35 o 
  -3   6  40     2991.21     3189.68    114.85 o 
  -2   6  40      109.73      104.01     35.01 o 
  -1   6  40     2221.65     2233.68    130.24 o 
   0   6  40      441.69      445.96     58.08 o 
   1   6  40     2903.59     2888.06    136.65 o 
  -7   7  40     4665.31     4792.85    218.16 o 
  -6   7  40      308.87      330.28     56.99 o 
  -5   7  40      519.67      638.77     67.56 o 
  -4   7  40      177.40      178.20     43.84 o 
  -3   7  40     2628.45     2637.48    108.01 o 
  -2   7  40      831.23      798.65     72.40 o 
  -1   7  40     2885.52     2876.20    117.56 o 
   0   7  40     1141.81     1284.51     99.10 o 
  -5   8  40      249.47      290.80     55.43 o 
  -4   8  40     2038.04     1945.39     99.71 o 
  -3   8  40      342.71      263.02     54.08 o 
  -1   1  41     5468.32     5460.78    103.55 o 
   0   1  41     1024.63     1104.03     53.11 o 
   1   1  41      362.93      411.68     38.01 o 
  -3   2  41      351.36      361.69     40.69 o 
  -2   2  41      140.69      255.60     32.25 o 
  -1   2  41      282.13      314.62     35.16 o 
   0   2  41      335.14      450.56     41.88 o 
   1   2  41      653.97      803.68     46.94 o 
   2   2  41     1465.54     1422.93     68.80 o 
  -5   3  41      207.71      286.69     46.24 o 
  -4   3  41       79.87      121.94     35.31 o 
  -3   3  41    11394.52    11089.64    217.77 o 
  -2   3  41      359.61      369.26     39.18 o 
  -1   3  41      621.89      784.79     55.88 o 
   0   3  41       46.45      107.32     30.99 o 
   1   3  41     2970.27     2998.83    102.17 o 
   2   3  41      240.68      251.23     46.34 o 
   3   3  41     3764.78     4122.34    190.23 o 
  -7   4  41     2673.62     2346.61    128.62 o 
  -6   4  41      193.56      164.22     49.15 o 
  -5   4  41     2373.00     2394.88    116.16 o 
  -4   4  41     2713.94     2656.77     96.01 o 
  -3   4  41       18.00       41.58     25.91 o 
  -2   4  41     1585.53     1551.99     86.52 o 
  -1   4  41     3093.10     3198.22    104.78 o 
   0   4  41       19.72       74.14     32.00 o 
   1   4  41       52.30       80.71     33.70 o 
   2   4  41     4782.72     4624.55    152.84 o 
   3   4  41      213.24      187.33     48.03 o 
   4   4  41      516.60      498.89     75.71 o 
  -8   5  41      911.03      992.82    114.82 o 
  -7   5  41      507.17      630.98    103.89 o 
  -6   5  41      173.74      168.30     63.34 o 
  -5   5  41     3712.76     3558.42    147.87 o 
  -4   5  41     2410.26     2234.56     93.03 o 
  -3   5  41      251.17      296.44     42.36 o 
  -2   5  41      197.58      146.61     38.45 o 
  -1   5  41       39.32       79.92     34.11 o 
   0   5  41      131.00      107.83     36.78 o 
   1   5  41     1700.99     1621.61     83.73 o 
   2   5  41      724.93      687.31     68.48 o 
   3   5  41      272.54      233.54     63.04 o 
  -7   6  41     3879.62     4374.00    207.86 o 
  -6   6  41       33.43      130.07     53.87 o 
  -5   6  41      278.81      302.82     49.99 o 
  -4   6  41      178.95      165.16     39.59 o 
  -3   6  41     3495.34     3522.40    120.98 o 
  -2   6  41     4432.16     4394.33    137.42 o 
  -1   6  41     1471.92     1443.13     81.67 o 
   0   6  41        5.61       62.97     36.70 o 
   1   6  41      997.65      934.67     77.09 o 
  -7   7  41      137.41      154.41     72.85 o 
  -6   7  41     3762.97     4106.63    153.08 o 
  -5   7  41      574.30      690.66     75.50 o 
  -4   7  41     2604.95     2613.59    108.24 o 
  -3   7  41      228.85      294.93     50.51 o 
  -2   7  41      796.29      698.70     70.04 o 
  -1   7  41     1211.56     1041.78     82.79 o 
   0   7  41     3696.72     3483.32    135.61 o 
  -5   8  41     1010.53      924.31     80.86 o 
  -4   8  41      551.18      507.61     65.98 o 
  -3   8  41      390.60      333.51     60.62 o 
   0   0  42       36.56       85.04     38.68 o 
  -1   1  42     1234.22     1318.59     57.00 o 
   0   1  42     2265.00     2272.24     92.59 o 
   1   1  42     2589.54     2650.26     80.01 o 
  -3   2  42     1357.18     1560.36     81.51 o 
  -2   2  42     3704.10     3525.16    104.71 o 
  -1   2  42     2394.84     2597.58     82.18 o 
   0   2  42      710.20      747.63     50.06 o 
   1   2  42     4439.38     4296.41    101.16 o 
   2   2  42      301.32      288.51     41.31 o 
  -5   3  42     5615.39     5499.19    184.18 o 
  -4   3  42      653.77      767.32     67.36 o 
  -3   3  42     1343.27     1272.42     66.25 o 
  -2   3  42     1719.29     1879.08     70.86 o 
  -1   3  42     4185.80     4002.29    119.59 o 
   0   3  42     1903.04     1752.29     77.78 o 
   1   3  42     1469.64     1378.17     71.60 o 
   2   3  42     1276.62     1354.42     82.22 o 
   3   3  42      957.93     1040.69     79.86 o 
  -7   4  42     3473.83     3715.65    161.77 o 
  -6   4  42     2188.59     2085.45    117.05 o 
  -5   4  42     2332.24     2478.92    119.03 o 
  -4   4  42     2437.64     2512.80    105.45 o 
  -3   4  42      655.33      754.82     55.45 o 
  -2   4  42      304.04      362.29     47.05 o 
  -1   4  42     1420.62     1429.89     72.58 o 
   0   4  42     1721.99     1861.91     88.58 o 
   1   4  42     1079.63     1151.33     76.11 o 
   2   4  42      412.32      365.51     55.31 o 
   3   4  42     1610.78     1526.40     93.97 o 
  -7   5  42      182.41      216.26     58.34 o 
  -6   5  42      127.84       70.44     54.04 o 
  -5   5  42     1916.15     1927.78    113.33 o 
  -4   5  42     2263.92     2497.72     97.76 o 
  -3   5  42     4961.77     4711.90    137.05 o 
  -2   5  42     1234.28     1270.99     72.42 o 
  -1   5  42      927.86     1083.91     70.54 o 
   0   5  42        2.63      -16.91     28.81 o 
   1   5  42     1125.75     1159.31     74.74 o 
   2   5  42      366.93      354.46     63.07 o 
  -7   6  42      895.24      919.92    148.75 o 
  -6   6  42     4862.66     4505.38    176.33 o 
  -5   6  42      140.54      108.76     39.89 o 
  -4   6  42     2165.73     2114.46     94.36 o 
  -3   6  42      980.73     1158.21     74.45 o 
  -2   6  42      427.93      445.23     54.26 o 
  -1   6  42     1242.59     1222.04     76.95 o 
   0   6  42     4656.84     4674.24    148.07 o 
   1   6  42      456.86      353.71     58.48 o 
  -6   7  42      997.23     1046.31     91.67 o 
  -5   7  42      211.81      271.10     55.63 o 
  -4   7  42     3526.29     3564.62    143.66 o 
  -3   7  42     1630.66     1482.53     88.02 o 
  -2   7  42      289.74      266.80     52.16 o 
  -1   7  42      494.70      465.75     62.44 o 
  -1   1  43      120.49      218.47     30.08 o 
   0   1  43     1064.90     1188.43     56.25 o 
   1   1  43     2205.87     2304.82     84.99 o 
  -3   2  43     6412.66     6168.34    166.16 o 
  -2   2  43       29.23      148.01     32.37 o 
  -1   2  43     2191.45     2186.99     76.01 o 
   0   2  43     1326.55     1277.44     60.54 o 
   1   2  43       82.27      146.57     27.76 o 
   2   2  43       75.64      120.26     33.13 o 
  -5   3  43     1440.71     1396.59     97.62 o 
  -4   3  43     3358.38     3389.89    120.76 o 
  -3   3  43      213.11      205.96     38.98 o 
  -2   3  43     6643.86     6497.56    141.46 o 
  -1   3  43      110.93      187.45     46.96 o 
   0   3  43      279.56      247.97     40.33 o 
   1   3  43        1.23       59.27     30.88 o 
   2   3  43     9632.45     9610.91    231.14 o 
   3   3  43      505.26      458.41     60.82 o 
  -7   4  43      216.72      222.73     60.08 o 
  -6   4  43     1272.13     1402.27     99.20 o 
  -5   4  43     1273.83     1370.83     92.87 o 
  -4   4  43     4449.88     4454.03    143.56 o 
  -3   4  43     3243.00     3103.62     97.03 o 
  -2   4  43      175.17      152.46     35.44 o 
  -1   4  43        3.15       93.99     31.19 o 
   0   4  43      791.57      690.30     88.06 o 
   1   4  43     5726.12     5399.08    151.05 o 
   2   4  43     1606.27     1573.54     90.77 o 
   3   4  43       76.71       76.63     43.97 o 
  -7   5  43     4448.82     4166.67    175.79 o 
  -6   5  43     2055.82     2103.92    139.94 o 
  -5   5  43      422.49      509.86     69.53 o 
  -4   5  43     1281.51     1325.75     87.43 o 
  -3   5  43     1378.12     1432.33     80.83 o 
  -2   5  43     9062.54     8902.73    204.60 o 
  -1   5  43     5841.87     5723.13    155.61 o 
   0   5  43      275.18      223.42     44.50 o 
   1   5  43     1424.09     1462.10     81.79 o 
   2   5  43      208.40      107.15     64.29 o 
  -7   6  43       60.75       94.80     65.33 o 
  -6   6  43       48.41      152.91     53.98 o 
  -5   6  43     2134.20     2246.40     97.47 o 
  -4   6  43     1193.65     1203.62     76.89 o 
  -3   6  43      475.84      604.44     68.28 o 
  -2   6  43     1538.33     1440.63     80.69 o 
  -1   6  43     1447.09     1457.45     82.86 o 
   0   6  43      370.72      407.14     80.29 o 
   1   6  43     1064.46     1021.05     82.69 o 
  -6   7  43       48.23      115.07     52.96 o 
  -5   7  43     4534.94     4572.83    161.32 o 
  -4   7  43      190.02      204.94     48.96 o 
  -3   7  43       59.01       68.80     38.47 o 
  -2   7  43      129.17      195.10     48.57 o 
  -1   7  43     1007.95     1022.32     86.56 o 
  -1   1  44      449.95      753.30     52.30 o 
   0   1  44      776.55      700.49     49.19 o 
   1   1  44     4231.71     4221.18    117.51 o 
  -3   2  44     1113.62     1244.00     77.35 o 
  -2   2  44     1810.43     1838.07     78.59 o 
  -1   2  44     4485.71     4492.35    112.25 o 
   0   2  44      392.43      402.56     40.64 o 
   1   2  44     2063.20     2088.06     71.08 o 
   2   2  44     3086.58     3213.56    117.45 o 
  -5   3  44     2987.96     2895.16    135.12 o 
  -4   3  44      830.93     1096.90     92.34 o 
  -3   3  44       52.54       39.26     33.93 o 
  -2   3  44     1237.58     1269.17     62.10 o 
  -1   3  44     2458.35     2552.90     90.81 o 
   0   3  44      143.80      120.18     34.70 o 
   1   3  44     1188.77     1238.03     70.11 o 
   2   3  44     1050.48     1083.06     77.98 o 
   3   3  44      690.90      607.77     79.29 o 
  -7   4  44      221.54      168.37     57.43 o 
  -6   4  44     1680.72     1646.55    106.53 o 
  -5   4  44     2774.16     2779.88    131.63 o 
  -4   4  44        3.78       93.97     38.18 o 
  -3   4  44     1104.90     1331.27     72.37 o 
  -2   4  44     2664.07     2645.95     97.96 o 
  -1   4  44     1254.09     1320.05     71.30 o 
   0   4  44       23.19        3.33     41.09 o 
   1   4  44     2116.05     2129.24     91.96 o 
   2   4  44      121.45      172.34     43.50 o 
   3   4  44      196.75      193.92     50.96 o 
  -7   5  44      242.02      268.18     65.81 o 
  -6   5  44     2458.45     2205.86    144.42 o 
  -5   5  44     5539.69     5226.57    186.55 o 
  -4   5  44     2918.27     3159.88    111.52 o 
  -3   5  44     2974.30     2957.04    106.78 o 
  -2   5  44      949.04     1018.88     68.81 o 
  -1   5  44     2188.90     2026.81     91.84 o 
   0   5  44     2876.08     2913.03    112.11 o 
   1   5  44      361.55      341.23     52.51 o 
   2   5  44      368.70      356.33     62.17 o 
  -7   6  44       57.88       33.87     61.08 o 
  -6   6  44       10.20       48.35     51.17 o 
  -5   6  44     2398.93     2368.63    108.51 o 
  -4   6  44     1437.55     1454.50     91.00 o 
  -3   6  44      631.22      554.84     59.05 o 
  -2   6  44      134.61       97.70     40.12 o 
  -1   6  44      325.55      312.18     51.52 o 
   0   6  44      480.96      453.45     60.21 o 
   1   6  44      779.76      799.32     84.90 o 
  -6   7  44      109.97      138.66     58.65 o 
  -5   7  44      199.65      263.53     59.31 o 
  -4   7  44      152.60      194.30     48.04 o 
  -3   7  44      181.55      215.83     50.29 o 
  -2   7  44      362.44      280.01     52.88 o 
  -1   7  44      786.02      771.24     75.81 o 
   0   0  45     5560.03     6025.53    197.65 o 
  -1   1  45     7284.58     6698.27    143.82 o 
   0   1  45       54.76       85.32     28.14 o 
   1   1  45      727.59      789.81     56.03 o 
  -3   2  45      133.64      208.10     42.59 o 
  -2   2  45      289.97      315.58     52.78 o 
  -1   2  45      966.98     1229.48     63.20 o 
   0   2  45     1142.15     1347.47     62.78 o 
   1   2  45     3844.47     3724.28    104.56 o 
   2   2  45      577.08      660.95     64.74 o 
  -5   3  45     1373.79     1082.91     94.85 o 
  -4   3  45     8498.36     8506.13    241.62 o 
  -3   3  45     1714.00     1841.36     89.72 o 
  -2   3  45       80.48      225.08     36.09 o 
  -1   3  45     4070.11     3992.39    117.70 o 
   0   3  45       93.64       85.44     31.63 o 
   1   3  45     2418.25     2653.12     99.27 o 
   2   3  45      859.52      790.50     72.60 o 
   3   3  45     1350.07     1280.94    103.22 o 
  -7   4  45     1837.09     1851.67    125.23 o 
  -6   4  45      441.93      331.18     70.83 o 
  -5   4  45     1851.59     1768.55    107.06 o 
  -4   4  45      876.56      956.39     81.32 o 
  -3   4  45     8944.04     8958.13    199.29 o 
  -2   4  45      600.88      696.79     59.60 o 
  -1   4  45     2589.83     2476.77    117.77 o 
   0   4  45        3.02        7.66     31.09 o 
   1   4  45      524.87      549.00     56.46 o 
   2   4  45      282.13      282.02     55.04 o 
   3   4  45       59.56       32.82     40.10 o 
  -7   5  45     2351.57     2134.87    128.28 o 
  -6   5  45      632.45      662.77     93.76 o 
  -5   5  45      667.70      696.67     81.15 o 
  -4   5  45     2184.21     2278.50     95.55 o 
  -3   5  45     1382.37     1416.91     76.58 o 
  -2   5  45      903.09      832.52     69.94 o 
  -1   5  45      322.97      315.09     48.40 o 
   0   5  45     3049.46     2846.34    115.06 o 
   1   5  45      485.25      534.51     60.67 o 
   2   5  45      609.03      590.92     74.61 o 
  -6   6  45      473.49      310.06     66.05 o 
  -5   6  45      605.21      696.59     75.42 o 
  -4   6  45      604.42      604.49     69.97 o 
  -3   6  45     1285.91     1269.59     82.69 o 
  -2   6  45      268.13      241.71     45.97 o 
  -1   6  45      484.54      510.84     62.59 o 
   0   6  45     1321.36     1072.17     82.89 o 
  -5   7  45     2283.04     2325.75    118.16 o 
  -4   7  45     1747.80     1682.27     89.68 o 
  -3   7  45       38.28       49.21     38.68 o 
  -2   7  45      707.26      709.12     73.26 o 
  -1   1  46     6324.79     6561.70    156.06 o 
   0   1  46      487.18      803.56     53.69 o 
   1   1  46     1483.52     1357.06     68.01 o 
  -3   2  46     3324.04     3347.66    133.62 o 
  -2   2  46     1932.68     2043.59     92.44 o 
  -1   2  46     1701.34     1666.23     68.22 o 
   0   2  46      166.43      130.33     29.99 o 
   1   2  46     2254.91     2307.49     82.29 o 
   2   2  46     5527.31     5555.25    188.02 o 
  -5   3  46      352.42      215.68     56.12 o 
  -4   3  46     1721.78     1862.01    106.09 o 
  -3   3  46     3356.58     4271.13    189.50 o 
  -2   3  46     3525.50     3447.11    116.83 o 
  -1   3  46     2265.28     2463.62     92.41 o 
   0   3  46     1665.06     1843.26     96.55 o 
   1   3  46     1807.52     1659.30     90.18 o 
   2   3  46      448.71      412.78     58.39 o 
   3   3  46     1475.62     1512.40    127.15 o 
  -7   4  46     1130.67     1297.05    202.53 o 
  -6   4  46      864.91      782.46     91.02 o 
  -5   4  46     2177.00     2136.73    116.05 o 
  -4   4  46      495.40      486.21     58.24 o 
  -3   4  46     1833.94     1945.12     87.18 o 
  -2   4  46     5646.00     5484.08    148.00 o 
  -1   4  46     1678.48     1624.90     79.77 o 
   0   4  46     2100.57     2223.51     94.75 o 
   1   4  46      339.06      296.38     47.49 o 
   2   4  46      547.62      547.26     66.85 o 
   3   4  46       83.55      102.12     50.17 o 
  -7   5  46       32.23       83.91     56.04 o 
  -6   5  46     1931.93     1729.64    173.77 o 
  -5   5  46     1479.10     1391.62    100.16 o 
  -4   5  46     2355.06     2121.02     98.91 o 
  -3   5  46      452.99      452.70     53.98 o 
  -2   5  46      445.59      435.85     52.43 o 
  -1   5  46      318.40      202.46     44.72 o 
   0   5  46       60.20      142.92     41.03 o 
   1   5  46     1021.73     1100.89     86.61 o 
   2   5  46       64.36       38.33     48.06 o 
  -6   6  46       59.54      119.87     54.54 o 
  -5   6  46     1898.07     1871.85    114.78 o 
  -4   6  46      886.13      873.62     81.96 o 
  -3   6  46     1469.89     1377.83     80.72 o 
  -2   6  46      522.26      440.25     57.82 o 
  -1   6  46     1017.81     1126.12     83.06 o 
   0   6  46       70.04       25.05     38.07 o 
  -5   7  46       18.96       50.19     48.67 o 
  -4   7  46     1115.68     1165.47     85.68 o 
  -3   7  46       73.64      103.49     43.48 o 
  -2   7  46       72.13       32.29     39.34 o 
  -1   1  47     1597.15     1894.24     88.36 o 
   0   1  47     6716.39     6773.95    146.45 o 
   1   1  47      513.96      587.32     52.97 o 
  -3   2  47     1465.09     1747.36     89.11 o 
  -2   2  47       40.51       92.43     35.69 o 
  -1   2  47      638.99      791.09     53.81 o 
   0   2  47     1940.07     1788.90     71.62 o 
   1   2  47     1745.45     1653.16     70.51 o 
   2   2  47      198.40      262.38     56.52 o 
  -5   3  47     1264.85     1169.89     97.79 o 
  -4   3  47      611.95      584.22     72.82 o 
  -3   3  47    17917.56    16625.64    335.60 o 
  -2   3  47     1912.62     2162.72     87.71 o 
  -1   3  47     1686.57     1570.79     93.45 o 
   0   3  47     5108.62     4965.41    138.59 o 
   1   3  47      591.65      625.73     67.66 o 
   2   3  47       73.66       86.11     40.75 o 
   3   3  47      104.78      144.69     57.74 o 
  -7   4  47     1372.36     1536.76    114.32 o 
  -6   4  47      827.04      886.15     95.51 o 
  -5   4  47       52.31       58.26     55.68 o 
  -4   4  47     6893.71     7294.09    197.92 o 
  -3   4  47      558.84      634.18     61.00 o 
  -2   4  47      413.12      451.86     52.74 o 
  -1   4  47      559.35      527.23     54.49 o 
   0   4  47     1888.21     1819.68     87.39 o 
   1   4  47      814.74      729.02     77.59 o 
   2   4  47      768.99      659.50     71.71 o 
   3   4  47     1040.75     1042.29    108.20 o 
  -6   5  47      338.80      270.14     99.98 o 
  -5   5  47       96.70      248.84     56.71 o 
  -4   5  47      103.87      119.67     42.84 o 
  -3   5  47     1232.42     1232.74     76.00 o 
  -2   5  47       60.05       27.58     33.14 o 
  -1   5  47      841.13      817.80     69.24 o 
   0   5  47      725.68      637.30     65.48 o 
   1   5  47      493.01      473.62     66.59 o 
  -6   6  47       60.15      141.21     59.99 o 
  -5   6  47      257.92      231.00     62.15 o 
  -4   6  47      892.04      751.08     78.84 o 
  -3   6  47       84.48       95.42     39.10 o 
  -2   6  47      631.16      605.66     65.16 o 
  -1   6  47      580.88      551.72     62.85 o 
   0   6  47      211.58      184.50     49.67 o 
  -4   7  47     1420.39     1415.66     91.40 o 
  -3   7  47      860.40      804.22     75.20 o 
   0   0  48     3833.51     3529.67    187.19 o 
  -1   1  48        0.10      139.69     36.25 o 
   0   1  48     2976.09     2984.02    100.23 o 
   1   1  48     1077.36     1286.09     75.72 o 
  -3   2  48     7138.32     7199.97    188.05 o 
  -2   2  48     2285.23     2396.21    101.87 o 
  -1   2  48      912.70     1194.43     61.44 o 
   0   2  48       24.97      115.62     30.02 o 
   1   2  48      806.07      936.95     61.60 o 
   2   2  48      593.98      558.22     71.26 o 
  -5   3  48      380.70      483.69     73.69 o 
  -4   3  48     1829.97     1932.73    108.39 o 
  -3   3  48      164.60      317.14     78.48 o 
  -2   3  48     7066.53     6852.60    169.63 o 
  -1   3  48      784.39      919.41     67.20 o 
   0   3  48     2048.73     1995.59     86.91 o 
   1   3  48     2857.80     3057.65    125.37 o 
   2   3  48      873.71      784.50    126.55 o 
   3   3  48      681.14      845.37    153.38 o 
  -6   4  48       81.14      129.05     54.30 o 
  -5   4  48      735.92      829.68    104.73 o 
  -4   4  48     1942.28     1884.93     98.09 o 
  -3   4  48     1818.60     1923.71     88.20 o 
  -2   4  48      580.34      579.61     61.05 o 
  -1   4  48     3481.05     3383.36    115.01 o 
   0   4  48     1269.02     1279.81     78.94 o 
   1   4  48     1160.30     1226.55     88.74 o 
   2   4  48      254.77      191.06     51.08 o 
  -6   5  48      788.06      735.70    105.14 o 
  -5   5  48     1357.24     1490.77    179.79 o 
  -4   5  48      617.16      662.43     75.06 o 
  -3   5  48      466.46      581.51     68.00 o 
  -2   5  48      883.69      888.18     73.17 o 
  -1   5  48     1189.68     1248.05     79.42 o 
   0   5  48       23.96       26.22     36.08 o 
   1   5  48      616.30      656.14     81.37 o 
  -5   6  48      602.23      499.41     78.33 o 
  -4   6  48       51.38       30.73     48.18 o 
  -3   6  48      658.57      564.91     62.66 o 
  -2   6  48      242.29      260.35     50.46 o 
  -1   6  48      713.96      747.09     92.13 o 
  -1   1  49     1950.38     2107.27     94.14 o 
   0   1  49       29.23      129.47     32.83 o 
   1   1  49     4024.97     4104.68    135.62 o 
  -3   2  49     4006.53     4300.90    140.74 o 
  -2   2  49     2346.50     2592.39    107.99 o 
  -1   2  49     4241.27     4186.70    113.64 o 
   0   2  49     1518.51     1628.22     71.39 o 
   1   2  49     2490.52     2504.64    113.45 o 
   2   2  49      980.99     1131.75     91.73 o 
  -5   3  49      108.47      123.64     52.10 o 
  -4   3  49     3600.74     3556.98    148.86 o 
  -3   3  49      704.11      783.05     73.24 o 
  -2   3  49     3972.27     3988.69    124.66 o 
  -1   3  49     2859.07     2839.13    101.79 o 
   0   3  49      271.65      211.79     42.84 o 
   1   3  49     1253.84     1266.53     83.28 o 
   2   3  49      357.66      342.47     67.74 o 
   3   3  49      353.62      444.82     76.36 o 
  -6   4  49       15.23       59.02     51.66 o 
  -5   4  49      540.55      615.68     95.16 o 
  -4   4  49      102.02      107.85     41.69 o 
  -3   4  49     3458.92     3713.61    137.06 o 
  -2   4  49      992.09      942.67     70.86 o 
  -1   4  49     1294.00     1270.17     76.74 o 
   0   4  49      992.28      953.69     72.05 o 
   1   4  49     1975.14     1948.41    102.76 o 
   2   4  49     1293.25     1037.47    130.40 o 
  -6   5  49      222.62      327.19     83.99 o 
  -5   5  49     1957.33     1880.79    116.33 o 
  -4   5  49      572.27      502.44     66.94 o 
  -3   5  49       98.14       90.51     42.86 o 
  -2   5  49      388.08      300.66     53.92 o 
  -1   5  49     1965.98     2078.09     95.82 o 
   0   5  49     1444.43     1252.55     86.20 o 
   1   5  49      893.61      951.15     91.56 o 
  -5   6  49      330.56      312.00     67.14 o 
  -4   6  49       22.12       65.89     46.83 o 
  -3   6  49      345.41      184.85     47.39 o 
  -2   6  49     1219.49     1146.00     85.20 o 
  -1   6  49      965.91     1031.74     81.23 o 
  -1   1  50     3457.62     3689.45    132.54 o 
   0   1  50     2404.00     2315.11     90.55 o 
   1   1  50     4621.03     4755.51    223.97 o 
  -3   2  50     1667.29     1750.99     96.09 o 
  -2   2  50     4520.45     4273.65    141.66 o 
  -1   2  50     4402.57     4566.94    133.03 o 
   0   2  50      210.25      290.68     42.98 o 
   1   2  50     2721.27     2823.26    104.11 o 
   2   2  50     1616.00     1487.40    123.48 o 
  -5   3  50      505.24      499.29     73.69 o 
  -4   3  50      213.27      145.92     49.08 o 
  -3   3  50       63.72       11.43     34.11 o 
  -2   3  50     1600.55     1626.11     89.66 o 
  -1   3  50     2950.95     3217.37    110.11 o 
   0   3  50        2.47       23.03     30.90 o 
   1   3  50     1264.30     1218.65     86.42 o 
   2   3  50      495.37      501.91     75.05 o 
   3   3  50      215.46      369.44     71.75 o 
  -6   4  50      255.96      133.53     60.33 o 
  -5   4  50      343.07      398.66     85.06 o 
  -4   4  50       12.83        7.43     42.51 o 
  -3   4  50      211.19      242.22     49.38 o 
  -2   4  50     1604.43     1535.87     79.66 o 
  -1   4  50     1183.45     1082.05     69.95 o 
   0   4  50     2953.77     2855.26    109.28 o 
   1   4  50      593.95      543.31     67.96 o 
   2   4  50      520.03      628.56     77.00 o 
  -6   5  50     1814.15     1854.46    143.84 o 
  -5   5  50      448.17      485.11     77.61 o 
  -4   5  50      334.49      486.29     79.53 o 
  -3   5  50      488.93      530.16     82.59 o 
  -2   5  50      602.97      583.89     62.08 o 
  -1   5  50      631.10      641.88     65.19 o 
   0   5  50       86.60       58.89     39.07 o 
   1   5  50     1004.10      871.54     87.31 o 
  -5   6  50     1790.65     1714.20    138.89 o 
  -4   6  50      278.96      289.69     58.54 o 
  -3   6  50      197.33      119.42     44.60 o 
  -2   6  50      660.58      618.09     67.45 o 
  -1   6  50     1068.82     1002.30     83.09 o 
   0   0  51     2889.59     2599.12    254.46 o 
  -1   1  51     3975.07     4141.73    136.35 o 
   0   1  51       36.14      251.81     42.36 o 
   1   1  51     3549.72     3556.88    128.96 o 
  -3   2  51      154.38      226.70     52.49 o 
  -2   2  51      107.17      168.52     44.07 o 
  -1   2  51     3727.69     3992.02    127.44 o 
   0   2  51     3525.31     3775.39    120.14 o 
   1   2  51     3721.33     4087.57    168.60 o 
   2   2  51      614.03      541.21     73.74 o 
  -5   3  51      589.01      567.30     79.58 o 
  -4   3  51      216.08      248.86     54.42 o 
  -3   3  51      364.31      387.41     56.09 o 
  -2   3  51       69.70       97.94     40.72 o 
  -1   3  51     3549.42     3725.74    121.66 o 
   0   3  51      614.29      700.28     69.18 o 
   1   3  51     1342.01     1234.83     83.71 o 
   2   3  51     2284.92     2179.81    126.46 o 
   3   3  51       15.71      -48.79     47.94 o 
  -6   4  51      263.93      239.98     65.32 o 
  -5   4  51     1226.16     1242.64    210.07 o 
  -4   4  51       92.21      112.75     51.37 o 
  -3   4  51      281.93      322.59     53.24 o 
  -2   4  51      623.16      576.49     66.41 o 
  -1   4  51     1274.36     1330.68     77.99 o 
   0   4  51       31.29       30.64     36.10 o 
   1   4  51      959.92      905.58     86.53 o 
   2   4  51     1484.81     1503.40    131.16 o 
  -5   5  51       22.62       49.79     52.26 o 
  -4   5  51     1225.46     1317.18     96.65 o 
  -3   5  51      672.44      614.81     71.13 o 
  -2   5  51     2361.39     2287.64    103.42 o 
  -1   5  51     1159.69     1169.99     85.21 o 
   0   5  51      410.74      372.31     59.35 o 
  -4   6  51      323.79      275.17     78.17 o 
  -3   6  51        3.86       43.17     48.51 o 
  -2   6  51     1526.67     1591.70    103.19 o 
  -1   1  52     4029.69     4107.57    136.49 o 
   0   1  52     3396.13     3733.83    131.58 o 
   1   1  52     1270.20     1336.87     80.88 o 
  -3   2  52      716.12      881.63     74.15 o 
  -2   2  52       21.62       89.72     38.01 o 
  -1   2  52     1276.98     1276.37     90.35 o 
   0   2  52        2.52      379.96     50.49 o 
   1   2  52      798.84      708.53     81.99 o 
   2   2  52      796.24      895.07     93.33 o 
  -5   3  52      256.61      345.06     67.32 o 
  -4   3  52      417.85      422.75     69.26 o 
  -3   3  52      475.30      487.39     64.33 o 
  -2   3  52      792.67      804.21     75.40 o 
  -1   3  52      723.87      730.41     64.66 o 
   0   3  52     8308.82     8209.99    215.91 o 
   1   3  52      539.13      659.79     72.17 o 
   2   3  52      120.21       83.95     76.95 o 
  -5   4  52      664.32      680.59    104.94 o 
  -4   4  52        3.59      101.49     52.12 o 
  -3   4  52      450.20      550.91     67.35 o 
  -2   4  52      878.91     1040.54     90.97 o 
  -1   4  52      520.76      548.38     59.51 o 
   0   4  52       76.85       44.46     41.71 o 
   1   4  52      150.73      156.43     54.78 o 
  -5   5  52      716.46      995.60    197.81 o 
  -4   5  52      635.36      632.84     79.04 o 
  -3   5  52      205.56      265.71     57.42 o 
  -2   5  52      153.93      153.06     42.44 o 
  -1   5  52      160.33      254.94     48.91 o 
   0   5  52     1681.61     1625.66     98.72 o 
  -1   1  53       61.34      179.21     44.52 o 
   0   1  53     5616.95     5696.43    225.34 o 
   1   1  53       76.89      183.35     46.48 o 
  -3   2  53      131.29      103.71     50.24 o 
  -2   2  53       41.59       33.89     37.41 o 
  -1   2  53       77.09      153.51     47.17 o 
   0   2  53     8436.88     8386.53    193.23 o 
   1   2  53      226.64      236.59     57.83 o 
   2   2  53      801.01      866.97     91.87 o 
  -5   3  53        7.18       26.93     51.14 o 
  -4   3  53      648.84      470.26     70.70 o 
  -3   3  53      109.47       89.37     41.67 o 
  -2   3  53      220.57      178.20     48.17 o 
  -1   3  53      230.00      252.54     42.39 o 
   0   3  53      816.76      827.86     75.86 o 
   1   3  53     2719.34     2610.14    136.24 o 
   2   3  53     1060.60     1208.78    108.97 o 
  -5   4  53      251.56      294.85     81.83 o 
  -4   4  53     2337.62     2607.90    135.31 o 
  -3   4  53      645.51      691.62     74.86 o 
  -2   4  53      844.45      811.67     77.21 o 
  -1   4  53     2811.35     2649.19    107.08 o 
   0   4  53      322.82      410.24     61.58 o 
   1   4  53      821.05      901.56     85.63 o 
  -4   5  53      216.54      116.54     52.73 o 
  -3   5  53       23.79      117.18     53.84 o 
  -2   5  53     1120.00     1068.78     80.41 o 
  -1   5  53      774.98      792.13     71.53 o 
   0   0  54     5090.19     4895.31    359.88 o 
  -1   1  54      248.78      286.30     55.92 o 
   0   1  54     2402.02     2469.56    125.48 o 
   1   1  54     1563.24     1411.19     86.26 o 
  -3   2  54      292.95      232.55     54.61 o 
  -2   2  54      202.86      162.68     46.89 o 
  -1   2  54     1731.88     1568.19     89.49 o 
   0   2  54     2014.21     2136.92     91.77 o 
   1   2  54     1945.32     1744.08    109.95 o 
   2   2  54      295.49      311.74     63.78 o 
  -5   3  54     1731.64     1841.30    120.73 o 
  -4   3  54     1011.70     1143.71    124.21 o 
  -3   3  54        6.14       80.94     39.15 o 
  -2   3  54      303.50      266.56     52.21 o 
  -1   3  54     2032.68     1945.97     99.64 o 
   0   3  54      292.31      186.81     48.22 o 
   1   3  54     2222.23     2141.24    125.87 o 
   2   3  54      846.09      753.77     92.13 o 
  -5   4  54     1422.62     1568.18    136.94 o 
  -4   4  54        1.47      114.71     52.05 o 
  -3   4  54      961.41      931.97     87.87 o 
  -2   4  54      233.07      220.96     52.00 o 
  -1   4  54     2232.97     2249.46     99.27 o 
   0   4  54     3560.56     3707.84    143.42 o 
   1   4  54      759.44      842.30     85.96 o 
  -4   5  54     1294.24     1319.30     97.56 o 
  -3   5  54     1717.62     1671.49    112.71 o 
  -2   5  54      804.27      988.01     92.22 o 
  -1   5  54      658.84      645.01     68.79 o 
  -1   1  55      360.85      406.14     63.21 o 
   0   1  55     1614.93     1638.66    119.94 o 
   1   1  55     1638.38     1722.32     93.07 o 
  -3   2  55       98.93      166.77     50.18 o 
  -2   2  55       21.99       14.82     38.94 o 
  -1   2  55     1780.66     1629.53    105.51 o 
   0   2  55      228.89      274.76     54.01 o 
   1   2  55     1702.55     1670.24    107.43 o 
   2   2  55     1323.99     1463.69    106.73 o 
  -5   3  55     1015.99     1268.20    174.11 o 
  -4   3  55       91.66       99.22     61.46 o 
  -3   3  55      781.86      804.61     78.96 o 
  -2   3  55       82.35      117.75     46.23 o 
  -1   3  55     1813.96     1701.94     96.08 o 
   0   3  55      237.32      171.17     48.37 o 
   1   3  55      365.29      476.36     76.81 o 
   2   3  55     1773.49     1979.06    132.20 o 
  -4   4  55      978.77      930.22    100.50 o 
  -3   4  55       93.89      161.21     46.98 o 
  -2   4  55     1314.80     1482.61    103.96 o 
  -1   4  55      388.24      346.28     51.59 o 
   0   4  55      768.70      789.97     82.82 o 
  -3   5  55     1072.47     1185.26    106.41 o 
  -2   5  55     1853.85     1890.51    107.81 o 
  -1   1  56     3253.91     3827.39    182.41 o 
   0   1  56      348.23      429.46     80.48 o 
   1   1  56     1015.49      974.99     78.35 o 
  -3   2  56     1020.21     1092.72     98.42 o 
  -2   2  56       48.81       45.75     39.87 o 
  -1   2  56      954.30      973.42     94.34 o 
   0   2  56        9.58       12.65     35.87 o 
   1   2  56      607.58      580.07     78.11 o 
   2   2  56     1640.19     1505.22    111.16 o 
  -4   3  56      464.75      471.30     90.04 o 
  -3   3  56        1.00       44.70     44.24 o 
  -2   3  56     1156.34     1228.42     85.97 o 
  -1   3  56      652.62      570.06     87.22 o 
   0   3  56       73.71       72.77     44.41 o 
   1   3  56      389.43      367.62     70.62 o 
  -4   4  56      420.61      515.85     78.62 o 
  -3   4  56      324.11      296.12     60.54 o 
  -2   4  56     1856.90     1852.23    113.44 o 
  -1   4  56      438.23      444.33     59.39 o 
   0   4  56      493.13      569.19     72.54 o 
   0   0  57     2983.96     3160.14    298.08 o 
  -1   1  57      115.36      375.26     74.81 o 
   0   1  57     1187.31     1011.10    113.02 o 
   1   1  57     1328.04     1442.78     89.97 o 
  -3   2  57     1807.78     1777.17    162.30 o 
  -2   2  57     1078.70     1132.80     90.02 o 
  -1   2  57     1547.92     1571.42    105.49 o 
   0   2  57        6.60       16.78    125.41 o 
   1   2  57      204.50      187.56     78.53 o 
   2   2  57      546.24      656.96     86.84 o 
  -4   3  57     1569.33     1714.00    187.51 o 
  -3   3  57      350.08      282.40     56.43 o 
  -2   3  57     1947.30     1782.26    102.16 o 
  -1   3  57      231.19      243.07     70.38 o 
   0   3  57       61.76      145.45     52.37 o 
   1   3  57      291.86      246.63     64.45 o 
  -3   4  57     1521.73     1452.46    142.82 o 
  -2   4  57      454.84      407.39     71.66 o 
  -1   4  57      261.65      241.02     64.37 o 
  -1   1  58     1960.42     2124.09    139.21 o 
   0   1  58      998.90     1107.41    113.55 o 
   1   1  58      189.84      206.47     46.81 o 
  -3   2  58     1194.66     1133.55    100.67 o 
  -2   2  58      883.50      961.09     82.37 o 
  -1   2  58      190.46      191.80     85.00 o 
   0   2  58      301.92      264.62     91.95 o 
   1   2  58      230.46      184.25     55.96 o 
  -3   3  58     1195.00     1163.06     93.35 o 
  -2   3  58     1167.74     1210.13     88.89 o 
  -1   3  58      243.44      221.91     68.09 o 
   0   3  58     2114.31     2127.61    131.35 o 
  -1   1  59      764.94      751.40     99.43 o 
   0   1  59     1658.34     1845.35    134.95 o 
   1   1  59      327.24      311.18     56.11 o 
  -3   2  59      348.44      403.55     68.10 o 
  -2   2  59        7.77      119.45     46.84 o 
  -1   2  59      243.58      201.40     90.27 o 
   0   2  59      575.84      422.74    109.22 o 
   1   2  59      906.53      960.12    104.88 o 
  -3   3  59     3576.70     3651.80    146.41 o 
  -2   3  59      308.82      403.62     62.42 o 
  -1   3  59      969.06     1054.30    111.75 o 
   0   3  59      664.58      775.83     91.67 o 
   0   0  60     1486.64     1672.16    227.80 o 
  -1   1  60       19.75       98.86     64.37 o 
   0   1  60      296.92      394.20    130.71 o 
   1   1  60     2157.05     2367.38    129.68 o 
  -2   2  60     2203.45     1991.12    119.36 o 
  -1   2  60     2306.98     2583.02    192.73 o 
   0   2  60       34.17      133.94    110.27 o 
  -1   1  61      496.77      469.42     88.70 o 
   0   1  61     1476.82     1743.50    128.69 o 
   1   1  61     1041.90     1150.38    126.93 o 
  -1   2  61     1063.79     1175.36    154.65 o 
  -1   1  62       24.72      128.85     70.96 o 
   0   1  62      775.97      867.94    112.48 o 
                                                 
